# Supplementary material for: Differential Sex-Dependent Regulation of the Alveolar Macrophage miRNome of SP-A2 and co-ex (SP-A1/SP-A2) and Sex Differences Attenuation after 18 h of Ozone Exposure
Source: Antioxidants (Basel). 2020 Nov 27;9(12):1190. doi: 10.3390/antiox9121190 (PMC7768498; doi:10.3390/antiox9121190)
Supplement: Supplementary file 1 [file antioxidants-09-01190-s001.zip]

Archive with 3 entries (3 files):
- Supplementary Figure 1A & B.pdf
- Supplementary File-1.xlsx
- Supplementary File-2.xlsx
