# Supplementary material for: Differential Sex-Dependent Regulation of the Alveolar Macrophage miRNome of SP-A2 and co-ex (SP-A1/SP-A2) and Sex Differences Attenuation after 18 h of Ozone Exposure
Source: Antioxidants (Basel). 2020 Nov 27;9(12):1190. doi: 10.3390/antiox9121190 (PMC7768498; doi:10.3390/antiox9121190)
Supplement: Supplementary file 1 [file antioxidants-09-01190-s001.zip › Supplementary File-1.xlsx]

## Sheet: SP-A2-M-FA vs O3
	SP-A2-1A0-M-FA-1	SP-A2-1A0-M-FA-2	SP-A2-1A0-M-FA-3		SP-A2-1A0-M-O3-1	SP-A2-1A0-M-O3-2	SP-A2-1A0-M-O3-3
	X41.	X42.	X44.		X46.	X47.	X48.		p.value	q.value	Average-FA	Average-O3	FA/O3	O3/FA
mmu-let-7a-1-3p	15.6873	92.6254	2.348		3.04629	3.65186	51.84		0.514497	0.853744	36.8869	19.5127	1.8904	0.528988
mmu-let-7a-5p	43677	71055.7	59635.8		82664.8	89293.8	71264.9		0.253161	0.640768	58122.8	81074.5	0.716906	1.39488
mmu-let-7b-3p	47.062	79.3932	28.1761		59.4026	40.1705	65.0356		0.905981	0.981886	51.5437	54.8696	0.939387	1.06452
mmu-let-7b-5p	5079.21	6333.41	9784.14		9777.06	4697.75	10719.6		0.624151	0.922837	7065.59	8398.13	0.841329	1.1886
mmu-let-7c-2-3p	27.8886	85.4078	16.436		74.634	41.6312	11.3105		0.980031	0.993917	43.2441	42.5253	1.01691	0.983376
mmu-let-7c-5p	6379.52	10317.5	14555.3		18057.6	9721.25	19196.8		0.246061	0.633537	10417.4	15658.6	0.665287	1.50311
mmu-let-7d-3p	6642.71	5922.01	6172.9		4843.6	5164.46	11102.2		0.723842	0.956582	6245.88	7036.77	0.887606	1.12663
mmu-let-7d-5p	13433.6	12190.5	13158.2		18953.2	21172.8	16541.7		0.162435	0.543068	12927.4	18889.2	0.684381	1.46117
mmu-let-7e-3p	27.8886	60.1464	9.39202		18.2777	32.8667	37.7018		0.889455	0.979056	32.4757	29.6154	1.09658	0.911927
mmu-let-7e-5p	10693.5	9932.57	9903.88		12148.6	11388	7624.25		0.943527	0.982871	10176.7	10386.9	0.979756	1.02066
mmu-let-7f-1-3p	8.71519	0	1.174		21.324	16.7986	8.48291		0.170755	0.550348	3.2964	15.5352	0.212189	4.71277
mmu-let-7f-5p	37372.5	74283.2	51357.9		95758.5	114787	33699.8		0.297908	0.684424	54337.8	81415.2	0.667416	1.49832
mmu-let-7g-5p	19515	16807.3	17141.6		44018.8	52029.5	16830.1		0.0368691	0.217334	17821.3	37626.1	0.473642	2.1113
mmu-let-7i-3p	113.297	73.3785	100.964		24.3703	27.7541	11.3105		0.00259025	0.0386811	95.8801	21.145	4.53441	0.220536
mmu-let-7i-5p	12915.9	12930.3	10485		27811.8	28337	10005.1		0.0927656	0.428443	12110.4	22051.3	0.549192	1.82086
mmu-let-7j	24.4025	3.60878	2.348		6.09257	6.57335	0.942546		0.504319	0.853744	10.1198	4.53616	2.23091	0.448247
mmu-let-7k	3.48607	1.20293	2.348		5.331	5.1126	6.59782		0.49654	0.853744	2.34567	5.68047	0.412935	2.42169
mmu-mir-100-5p	69.7215	170.816	118.574		427.242	189.166	336.489		0.0178925	0.135862	119.704	317.632	0.376863	2.65349
mmu-mir-101a-3p	1432.78	1306.38	1540.29		798.127	423.616	218.671		0.00461228	0.0538379	1426.48	480.138	2.97098	0.336589
mmu-mir-101b-3p	807.026	743.409	759.58		517.107	409.739	126.301		0.0520792	0.28453	770.005	351.049	2.19344	0.455905
mmu-mir-103-3p	10963.7	10759	9615.08		12035.1	13277.4	6876.81		0.930592	0.982871	10445.9	10729.8	0.973544	1.02717
mmu-mir-106b-3p	280.629	376.516	122.096		201.055	222.763	311.04		0.884678	0.978529	259.747	244.953	1.0604	0.943043
mmu-mir-106b-5p	285.858	85.4078	372.159		268.835	215.46	68.8058		0.55479	0.871285	247.808	184.367	1.3441	0.74399
mmu-mir-107-3p	427.044	264.644	221.886		324.43	484.237	262.028		0.661602	0.935009	304.525	356.898	0.853255	1.17198
mmu-mir-10a-5p	291.087	466.736	509.517		2231.41	1910.65	1427.01		4.37991e-06	0.000295391	422.447	1856.36	0.227568	4.3943
mmu-mir-10b-5p	6.97215	20.4498	18.784		34.2707	14.6074	42.4145		0.340177	0.749345	15.402	30.4309	0.50613	1.97578
mmu-mir-1191a	1.74304	3.60878	25.8281		15.993	1.46074	0		0.667756	0.936857	10.3933	5.81792	1.78643	0.559776
mmu-mir-1195	47.062	92.6254	131.488		73.1109	84.7231	219.613		0.509173	0.853744	90.3919	125.816	0.718447	1.39189
mmu-mir-1198-3p	6.97215	27.6673	29.3501		2.28472	0.730372	0		0.00649439	0.0681	21.3298	1.00503	21.2231	0.0471184
mmu-mir-1198-5p	413.1	739.8	306.415		292.444	415.582	604.172		0.780107	0.958776	486.438	437.399	1.11212	0.899187
mmu-mir-1247-5p	76.6936	22.8556	92.7462		2.28472	5.1126	19.7935		0.00660405	0.0681	64.0985	9.06359	7.07208	0.141401
mmu-mir-1249-3p	1633.23	554.549	1456.94		741.009	807.061	861.487		0.256789	0.646301	1214.9	803.186	1.51261	0.66111
mmu-mir-125a-3p	238.796	249.006	362.767		130.99	170.177	223.383		0.175981	0.562769	283.523	174.85	1.62152	0.616705
mmu-mir-125a-5p	31496.7	23576.2	27477.5		25104.4	29915.3	33968.4		0.789504	0.958776	27516.8	29662.7	0.927656	1.07799
mmu-mir-125b-1-3p	0	28.8702	7.04401		33.5092	31.406	63.1506		0.139335	0.503777	11.9714	42.6886	0.280436	3.56587
mmu-mir-125b-2-3p	5.22911	0	1.174		21.324	3.65186	0		0.403562	0.797822	2.13437	8.32529	0.256372	3.90058
mmu-mir-125b-5p	1699.46	1405.02	2675.55		3553.49	1828.12	3613.72		0.200202	0.588406	1926.68	2998.44	0.642559	1.55628
mmu-mir-1264-3p	179.533	281.485	301.719		188.108	181.863	23.5636		0.201337	0.588406	254.245	131.178	1.93817	0.515951
mmu-mir-1264-5p	263.199	457.112	266.499		417.341	559.465	135.727		0.780958	0.958776	328.936	370.844	0.886994	1.1274
mmu-mir-126a-3p	5.22911	3.60878	10.566		344.23	258.552	76.3462		7.32958e-10	1.64183e-07	6.46797	226.376	0.0285718	34.9995
mmu-mir-128-3p	183.019	383.734	156.142		351.085	476.203	417.548		0.149966	0.519426	240.965	414.945	0.580716	1.72201
mmu-mir-1298-3p	226.595	259.832	245.367		226.187	167.255	61.2655		0.261825	0.653	243.931	151.569	1.60937	0.62136
mmu-mir-1298-5p	6696.75	8886.02	6161.16		3476.57	2953.62	2073.6		0.00203605	0.0361871	7247.98	2834.6	2.55697	0.391088
mmu-mir-1306-3p	10.4582	34.8849	0		0	5.84298	16.9658		0.608208	0.913117	15.1144	7.60293	1.98797	0.503027
mmu-mir-1306-5p	80.1797	60.1464	31.6981		100.527	62.0816	264.855		0.0807247	0.380681	57.3414	142.488	0.402429	2.48491
mmu-mir-130a-3p	8.71519	34.8849	5.87001		38.0786	34.3275	34.8742		0.27887	0.671686	16.49	35.7601	0.461129	2.16859
mmu-mir-130b-3p	3.48607	12.0293	10.566		39.6017	46.0134	35.8167		0.024882	0.159245	8.69379	40.4773	0.214782	4.65589
mmu-mir-130b-5p	20.9164	67.3639	35.2201		118.805	83.2624	120.646		0.0513031	0.283751	41.1668	107.571	0.382694	2.61305
mmu-mir-132-3p	19.1734	21.6527	23.48		22.8472	29.9452	91.4269		0.201194	0.588406	21.4354	48.0731	0.445891	2.2427
mmu-mir-133a-3p	59.2633	95.0312	19.958		0	5.1126	9.42546		0.00279802	0.0399908	58.0842	4.84602	11.986	0.083431
mmu-mir-134-3p	1.74304	0	3.52201		0	5.1126	3.77018		0.800407	0.958776	1.75501	2.96093	0.592724	1.68712
mmu-mir-135a-5p	67.9785	24.0585	132.662		32.7476	37.9793	10.368		0.102462	0.45003	74.8998	27.0316	2.77082	0.360904
mmu-mir-135b-5p	81.9227	76.9873	68.0921		27.4166	11.686	0		0.0227464	0.156775	75.6674	13.0342	5.80531	0.172256
mmu-mir-138-1-3p	12.2013	19.2468	37.5681		8.37729	28.4845	0		0.532275	0.860347	23.0054	12.2873	1.8723	0.534104
mmu-mir-138-5p	135.957	42.1024	146.75		67.0183	50.3957	23.5636		0.115359	0.464415	108.27	46.9925	2.30398	0.434031
mmu-mir-139-3p	0	45.7112	36.3941		14.4699	21.1808	65.0356		0.823816	0.96317	27.3684	33.5621	0.815457	1.22631
mmu-mir-139-5p	92.381	52.9288	35.2201		92.9117	349.848	574.953		0.000655793	0.0154629	60.1766	339.238	0.177388	5.63737
mmu-mir-140-3p	1878.99	2179.7	1438.15		1488.11	1457.09	2484.55		0.969091	0.991217	1832.28	1809.92	1.01236	0.987793
mmu-mir-140-5p	416.586	196.077	538.867		98.2427	201.583	19.7935		0.0171225	0.134577	383.843	106.54	3.60282	0.27756
mmu-mir-141-3p	191.734	150.366	129.14		171.354	167.986	79.1738		0.771583	0.958776	157.08	139.504	1.12599	0.88811
mmu-mir-142a-3p	2407.13	1456.74	2256.43		172.115	272.429	180.026		1.7981e-12	8.05548e-10	2040.1	208.19	9.79924	0.102049
mmu-mir-142a-5p	2574.47	3078.29	2108.51		2580.2	2697.99	1447.75		0.653934	0.930039	2587.09	2241.98	1.15393	0.866605
mmu-mir-143-3p	876.748	2229.02	1272.62		8616.42	4201.1	3002.95		0.00119289	0.0242917	1459.46	5273.49	0.276755	3.61331
mmu-mir-144-3p	704.187	342.834	71.6141		41.1249	2.92149	11.3105		4.0608e-06	0.000295391	372.878	18.4523	20.2077	0.0494861
mmu-mir-144-5p	611.806	236.977	106.834		187.347	70.1157	4.71273		0.0565804	0.296565	318.539	87.3917	3.64496	0.274352
mmu-mir-145a-3p	0	9.62342	4.69601		158.407	102.982	32.9891		3.81501e-05	0.00170912	4.77314	98.1261	0.0486429	20.558
mmu-mir-145a-5p	78.4367	117.887	111.53		166.784	127.085	253.545		0.148437	0.519426	102.618	182.471	0.562379	1.77816
mmu-mir-146a-5p	308.518	541.317	365.115		367.078	2443.82	2958.65		0.00112054	0.0239048	404.983	1923.18	0.21058	4.7488
mmu-mir-146b-3p	298.059	339.225	420.293		95.958	209.617	256.372		0.0997979	0.444494	352.526	187.316	1.88199	0.531353
mmu-mir-146b-5p	40895.1	54177.4	43413.4		56531.5	80513.3	19729.4		0.748588	0.958776	46162	52258	0.883347	1.13206
mmu-mir-148a-3p	118.527	120.293	58.7001		139.368	113.208	136.669		0.509904	0.853744	99.1731	129.748	0.764351	1.3083
mmu-mir-148b-3p	313.747	410.198	555.303		500.353	379.793	357.225		0.918971	0.982871	426.416	412.457	1.03384	0.967264
mmu-mir-148b-5p	27.8886	0	32.8721		9.13886	6.57335	0		0.28744	0.678108	20.2536	5.2374	3.8671	0.258592
mmu-mir-149-3p	1.74304	18.0439	0		1.52314	2.92149	9.42546		0.800286	0.958776	6.59565	4.62336	1.42659	0.700972
mmu-mir-149-5p	24.4025	4.81171	30.5241		31.986	39.4401	136.669		0.065347	0.325283	19.9128	69.3651	0.287072	3.48345
mmu-mir-150-5p	270.171	206.903	251.237		193.439	1733.17	11021.2		7.91312e-06	0.000443135	242.77	4315.93	0.0562498	17.7778
mmu-mir-151-3p	209.164	376.516	305.241		137.844	148.996	503.319		0.787213	0.958776	296.974	263.387	1.12752	0.886902
mmu-mir-151-5p	254.483	257.426	534.171		443.235	468.899	494.836		0.404254	0.797822	348.694	468.99	0.743499	1.34499
mmu-mir-152-3p	83.6658	96.2342	44.6121		205.624	151.187	49.9549		0.231025	0.627942	74.8373	135.589	0.551944	1.81178
mmu-mir-155-5p	48.805	122.699	57.5261		197.247	541.206	817.187		3.3824e-05	0.00168368	76.3432	518.547	0.147225	6.7923
mmu-mir-15a-5p	1687.26	425.836	1377.1		615.35	1003.53	59.3804		0.200118	0.588406	1163.4	559.42	2.07965	0.480849
mmu-mir-15b-3p	45.319	8.42049	2.348		57.8794	45.2831	15.0807		0.347877	0.752776	18.6958	39.4144	0.47434	2.10819
mmu-mir-15b-5p	3414.61	1599.89	1914.8		1481.26	2806.09	2599.54		0.986488	0.997071	2309.77	2295.63	1.00616	0.993879
mmu-mir-16-1-3p	22.6595	22.8556	5.87001		19.0393	14.6074	49.0124		0.520276	0.856925	17.1284	27.553	0.621651	1.60862
mmu-mir-16-2-3p	62.7493	4.81171	34.0461		13.7083	17.5289	10.368		0.249524	0.638781	33.869	13.8684	2.44217	0.409471
mmu-mir-16-5p	11789.9	9102.55	9690.22		15925.2	28389.6	5263.17		0.244938	0.633537	10194.2	16526	0.61686	1.62111
mmu-mir-17-3p	55.7772	68.5668	59.8741		63.2104	34.3275	56.5527		0.704536	0.9507	61.4061	51.3636	1.19552	0.836458
mmu-mir-17-5p	64.4924	9.62342	19.958		37.317	108.825	41.472		0.28245	0.674749	31.3579	62.5381	0.501421	1.99433
mmu-mir-181a-1-3p	29.6316	120.293	66.9181		36.5554	44.5527	56.5527		0.389111	0.779166	72.2808	45.887	1.57519	0.634843
mmu-mir-181a-2-3p	34.8607	79.3932	63.3961		47.979	25.563	83.8866		0.816469	0.962574	59.2167	52.4762	1.12845	0.886172
mmu-mir-181a-5p	6846.65	9529.59	4518.74		5659.24	5135.98	5670.35		0.447936	0.83389	6964.99	5488.52	1.26901	0.788016
mmu-mir-181b-1-3p	6.97215	0	4.69601		6.09257	13.8771	6.59782		0.50522	0.853744	3.88939	8.85582	0.43919	2.27692
mmu-mir-181b-5p	514.196	743.409	498.951		778.326	754.474	754.036		0.384607	0.779005	585.519	762.279	0.768116	1.30189
mmu-mir-181c-5p	31.3747	36.0878	15.262		6.09257	24.8326	62.208		0.87229	0.974528	27.5748	31.0444	0.888238	1.12582
mmu-mir-181d-5p	20.9164	6.01464	9.39202		12.9467	8.03409	9.42546		0.847973	0.964193	12.1077	10.1354	1.19459	0.837105
mmu-mir-182-5p	432.273	629.131	520.083		983.189	432.38	1149.91		0.183951	0.576296	527.162	855.158	0.61645	1.62219
mmu-mir-183-3p	1.74304	27.6673	28.1761		35.7939	6.57335	13.1956		0.961484	0.990218	19.1955	18.521	1.03642	0.96486
mmu-mir-183-5p	181.276	523.273	548.259		619.158	364.456	853.946		0.352864	0.752776	417.603	612.52	0.681778	1.46675
mmu-mir-1839-3p	34.8607	51.7259	69.2661		26.655	81.0713	22.6211		0.75677	0.958776	51.9509	43.4491	1.19567	0.83635
mmu-mir-1839-5p	618.778	781.903	555.303		1172.82	1690.08	554.217		0.131276	0.503777	651.995	1139.04	0.572408	1.74701
mmu-mir-1843a-3p	57.5202	24.0585	86.8762		96.7196	79.6105	52.7825		0.550475	0.868355	56.1516	76.3709	0.735249	1.36008
mmu-mir-1843a-5p	52.2911	208.106	126.792		88.3423	111.747	113.105		0.64167	0.930039	129.063	104.398	1.23626	0.808892
mmu-mir-1843b-3p	76.6936	66.161	4.69601		88.3423	62.0816	147.037		0.270313	0.658153	49.1835	99.1537	0.496033	2.01599
mmu-mir-1843b-5p	88.8949	143.148	135.01		120.328	142.423	132.899		0.84707	0.964193	122.351	131.883	0.927723	1.07791
mmu-mir-184-3p	10.4582	37.2907	32.8721		6.09257	43.8223	35.8167		0.939113	0.982871	26.8737	28.5772	0.940388	1.06339
mmu-mir-185-3p	0	16.841	41.0901		0	7.30372	25.4487		0.646234	0.930039	19.3104	10.9175	1.76876	0.565369
mmu-mir-185-5p	744.277	483.577	484.863		558.232	1122.58	616.425		0.399192	0.794835	570.906	765.746	0.745555	1.34128
mmu-mir-186-5p	927.296	585.825	690.313		586.41	388.558	256.372		0.10021	0.444494	734.478	410.447	1.78946	0.558828
mmu-mir-187-3p	1.74304	0	4.69601		0	2.92149	8.48291		0.769712	0.958776	2.14635	3.80147	0.564611	1.77113
mmu-mir-187-5p	27.8886	13.2322	37.5681		25.8934	16.7986	7.54036		0.533876	0.860347	26.2296	16.7441	1.5665	0.638367
mmu-mir-188-5p	22.6595	1.20293	2.348		0	2.92149	15.0807		0.790924	0.958776	8.73681	6.00074	1.45595	0.686834
mmu-mir-1895	111.554	114.278	118.574		40.3633	60.6209	94.2546		0.189637	0.581899	114.802	65.0796	1.76403	0.566884
mmu-mir-18a-3p	43.5759	27.6673	0		5.331	15.3378	52.7825		0.973487	0.993445	23.7478	24.4838	0.969938	1.03099
mmu-mir-18a-5p	80.1797	10.8263	76.3102		8.37729	16.7986	6.59782		0.0188007	0.140378	55.7721	10.5912	5.26588	0.189902
mmu-mir-1903	0	8.42049	19.958		0	2.19112	0		0.158566	0.534116	9.45951	0.730372	12.9516	0.0772103
mmu-mir-1912-3p	5.22911	16.841	35.2201		114.236	176.02	28.2764		0.00841576	0.0802183	19.0967	106.177	0.179857	5.55997
mmu-mir-1912-5p	160.359	49.32	44.6121		14.4699	12.4163	0		0.00375236	0.0480302	84.7638	8.96206	9.45807	0.10573
mmu-mir-191-3p	12.2013	33.682	38.7421		66.2567	33.5971	11.3105		0.692985	0.946516	28.2084	37.0548	0.761263	1.31361
mmu-mir-191-5p	9339.19	8936.54	9581.03		10453.3	11848.1	14212.6		0.325067	0.735504	9285.59	12171.4	0.762905	1.31078
mmu-mir-192-5p	545.571	190.062	262.977		321.383	451.37	146.095		0.852043	0.965799	332.87	306.283	1.08681	0.920127
mmu-mir-1934-3p	0	2.40585	1.174		0	21.9112	19.7935		0.106789	0.455955	1.19329	13.9015	0.0858384	11.6498
mmu-mir-193a-3p	81.9227	33.682	43.4381		3.04629	7.30372	0		0.00075121	0.0168271	53.0143	3.45	15.3664	0.0650769
mmu-mir-193a-5p	277.143	303.138	264.151		174.4	222.763	174.371		0.234077	0.627942	281.477	190.511	1.47748	0.676828
mmu-mir-1943-5p	24.4025	39.6966	3.52201		7.61572	14.6074	33.9316		0.820653	0.96317	22.5404	18.7183	1.20419	0.830433
mmu-mir-194-5p	352.094	378.922	455.513		373.17	510.53	196.992		0.799166	0.958776	395.509	360.231	1.09793	0.910802
mmu-mir-1946a	0	7.21756	32.8721		7.61572	45.2831	100.852		0.148821	0.519426	13.3632	51.2504	0.260744	3.83519
mmu-mir-1946b	12.2013	13.2322	5.87001		13.7083	12.4163	4.71273		0.991558	0.997071	10.4345	10.2791	1.01512	0.985109
mmu-mir-1954	3.48607	8.42049	0		0	9.49484	0.942546		0.943969	0.982871	3.96885	3.47913	1.14076	0.876607
mmu-mir-1957a	775.652	745.815	874.632		306.913	1344.61	3003.89		0.168038	0.546945	798.699	1551.81	0.51469	1.94292
mmu-mir-195a-5p	24.4025	15.6381	44.6121		313.768	137.31	28.2764		0.00467447	0.0538379	28.2176	159.785	0.176597	5.6626
mmu-mir-1961	59.2633	39.6966	21.132		93.6733	496.653	2240.43		2.62035e-07	3.91306e-05	40.0306	943.586	0.042424	23.5716
mmu-mir-1964-3p	174.304	111.872	162.012		70.0646	83.9928	116.876		0.20456	0.591245	149.396	90.311	1.65424	0.604507
mmu-mir-1981-3p	22.6595	6.01464	11.74		30.4629	25.563	8.48291		0.54384	0.86092	13.4714	21.5029	0.62649	1.59619
mmu-mir-1981-5p	50.5481	155.178	99.7902		15.2314	24.1023	48.0698		0.0203654	0.149568	101.839	29.1345	3.49546	0.286085
mmu-mir-1983	0	67.3639	37.5681		6.09257	46.0134	47.1273		0.947082	0.982871	34.9773	33.0778	1.05743	0.945691
mmu-mir-199a-5p	36.6038	20.4498	57.5261		201.055	47.4742	94.2546		0.0453711	0.257295	38.1932	114.261	0.334262	2.99166
mmu-mir-199b-3p	230.081	222.542	189.014		2387.53	871.334	241.292		0.000611569	0.0152491	213.879	1166.72	0.183317	5.45504
mmu-mir-199b-5p	0	1.20293	3.52201		21.324	2.19112	7.54036		0.177122	0.562769	1.57498	10.3518	0.152145	6.57268
mmu-mir-19b-3p	102.839	61.3493	64.5701		46.4559	2.19112	53.7251		0.243301	0.633537	76.2529	34.124	2.23458	0.447511
mmu-mir-1a-3p	402.642	627.928	22.306		47.2174	24.1023	0.942546		0.000402869	0.0113465	350.959	24.0874	14.5702	0.0686332
mmu-mir-200a-3p	956.927	643.566	862.892		1773.7	1700.31	723.875		0.132668	0.503777	821.128	1399.29	0.586816	1.70411
mmu-mir-200a-5p	1.74304	27.6673	0		21.324	29.9452	71.6335		0.144948	0.519426	9.80345	40.9676	0.239298	4.17889
mmu-mir-200b-3p	1528.64	1267.89	2215.34		3925.9	2697.99	1928.45		0.111278	0.461599	1670.62	2850.78	0.586023	1.70642
mmu-mir-200b-5p	45.319	54.1317	179.622		92.1502	62.812	180.026		0.736377	0.958776	93.0244	111.663	0.833083	1.20036
mmu-mir-200c-3p	1612.31	2301.2	3180.37		2635.8	2077.91	4017.13		0.540991	0.86092	2364.63	2910.28	0.812509	1.23076
mmu-mir-203-3p	134.214	203.295	184.318		139.368	119.781	65.9782		0.236671	0.631123	173.942	108.376	1.605	0.623055
mmu-mir-205-5p	247.511	352.458	297.023		293.205	73.0372	112.163		0.154441	0.524163	298.997	159.468	1.87496	0.533344
mmu-mir-20a-5p	66.2354	70.9727	70.4401		38.8402	89.1054	15.0807		0.510876	0.853744	69.2161	47.6754	1.45182	0.688791
mmu-mir-210-3p	3.48607	22.8556	0		13.7083	6.57335	3.77018		0.939696	0.982871	8.78056	8.01727	1.09521	0.913071
mmu-mir-212-5p	0	9.62342	12.914		17.5161	9.49484	1.88509		0.840828	0.964193	7.51248	9.63202	0.779948	1.28214
mmu-mir-2137	881.977	437.865	763.102		635.151	3000.37	11945.8		0.00030729	0.0111591	694.315	5193.78	0.133682	7.48044
mmu-mir-214-3p	97.6101	105.858	211.32		258.173	126.354	481.641		0.106865	0.455955	138.263	288.723	0.478877	2.08822
mmu-mir-218-5p	59.2633	50.5229	22.306		258.173	64.2727	29.2189		0.110559	0.461599	44.0307	117.221	0.37562	2.66226
mmu-mir-21a-3p	158.616	138.337	127.966		52.5484	46.0134	47.1273		0.00663029	0.0681	141.64	48.5631	2.91662	0.342863
mmu-mir-21a-5p	134571	154675	146139		149801	98088.2	34645.1		0.266739	0.653	145128	94178.2	1.541	0.648931
mmu-mir-21c	5.22911	9.62342	16.436		8.37729	8.76446	0.942546		0.60477	0.913117	10.4295	6.0281	1.73015	0.577984
mmu-mir-221-3p	256.226	357.269	412.075		502.637	530.98	483.526		0.217087	0.611667	341.857	505.715	0.675988	1.47932
mmu-mir-221-5p	0	13.2322	65.7441		74.634	33.5971	18.8509		0.597093	0.912961	26.3254	42.3607	0.621459	1.60912
mmu-mir-222-3p	449.704	306.746	442.599		628.297	494.462	828.498		0.136533	0.503777	399.683	650.419	0.614501	1.62734
mmu-mir-223-3p	3505.25	2938.75	6298.52		4503.93	6985.28	2265.88		0.843081	0.964193	4247.51	4585.03	0.926386	1.07946
mmu-mir-223-5p	111.554	131.119	48.1341		202.578	186.975	27.3338		0.517148	0.854917	96.9358	138.962	0.697569	1.43355
mmu-mir-22-3p	34670.8	19989	25511.1		17051.6	29179.1	3972.83		0.30144	0.689006	26723.6	16734.5	1.59692	0.626206
mmu-mir-224-5p	38.3468	76.9873	12.914		128.706	189.166	56.5527		0.0595257	0.306523	42.7494	124.808	0.342521	2.91953
mmu-mir-22-5p	202.192	147.96	187.84		239.134	299.452	121.588		0.596594	0.912961	179.331	220.058	0.814925	1.22711
mmu-mir-23a-3p	33466.3	30713.1	41837.9		42039.5	46255.2	29453.6		0.721227	0.955946	35339.1	39249.4	0.900373	1.11065
mmu-mir-23a-5p	678.041	1336.45	751.362		192.678	253.439	539.136		0.00895624	0.0835916	921.952	328.418	2.80725	0.35622
mmu-mir-23b-3p	8490.33	7743.24	11029.8		11380.9	10810.2	9310.46		0.609424	0.913117	9087.78	10500.5	0.865458	1.15546
mmu-mir-23b-5p	41.8329	147.96	117.4		47.2174	64.2727	113.105		0.528513	0.857877	102.398	74.8652	1.36776	0.731122
mmu-mir-24-1-5p	40.0899	132.322	38.7421		32.7476	9.49484	0		0.0569299	0.296565	70.3846	14.0808	4.99862	0.200055
mmu-mir-24-2-5p	2013.21	1275.1	1831.44		1905.45	2120.27	890.706		0.907935	0.981886	1706.58	1638.81	1.04136	0.960286
mmu-mir-24-3p	35828.1	23380.1	30521.7		30622	41611.5	15551.1		0.94972	0.982871	29910	29261.5	1.02216	0.97832
mmu-mir-25-3p	442.731	722.959	456.687		778.326	862.569	767.232		0.208049	0.597475	540.793	802.709	0.673709	1.48432
mmu-mir-25-5p	20.9164	60.1464	63.3961		6.85415	13.8771	79.1738		0.606256	0.913117	48.153	33.3017	1.44596	0.691581
mmu-mir-26a-5p	9515.24	13360.9	15546.1		37573.7	29894.9	15174		0.0260963	0.164664	12807.4	27547.5	0.464921	2.1509
mmu-mir-26b-3p	5.22911	6.01464	3.52201		18.2777	12.4163	4.71273		0.380824	0.779005	4.92192	11.8023	0.417032	2.3979
mmu-mir-26b-5p	2278.15	2867.78	3464.48		9806.76	10195.3	3067.99		0.00960922	0.0860986	2870.14	7690	0.37323	2.67932
mmu-mir-27a-3p	7458.46	7134.56	6417.1		9438.92	10766.4	6122.78		0.44924	0.83389	7003.37	8776.04	0.798011	1.25312
mmu-mir-27a-5p	71.4645	164.801	210.146		129.467	129.276	129.129		0.732832	0.958776	148.804	129.291	1.15093	0.868865
mmu-mir-27b-3p	6009.99	7898.42	5682.17		12661.9	9129.65	6874.93		0.218627	0.612156	6530.19	9555.49	0.683397	1.46328
mmu-mir-27b-5p	41.8329	45.7112	56.3521		67.7799	48.9349	50.8975		0.750694	0.958776	47.9654	55.8708	0.858507	1.16481
mmu-mir-28a-3p	160.359	79.3932	142.054		180.492	113.938	169.658		0.623479	0.922837	127.269	154.696	0.822702	1.21551
mmu-mir-28a-5p	456.676	389.748	462.557		568.132	558.735	311.983		0.774593	0.958776	436.327	479.617	0.909741	1.09921
mmu-mir-28c	47.062	93.8283	83.3542		25.1319	78.1498	61.2655		0.543397	0.86092	74.7482	54.849	1.3628	0.733784
mmu-mir-298-5p	36.6038	20.4498	0		0	16.0682	65.9782		0.761001	0.958776	19.0178	27.3488	0.695382	1.43806
mmu-mir-29a-3p	14580.5	11807.9	10238.5		12943.7	15765.1	12280.4		0.692	0.946516	12209	13663.1	0.893575	1.1191
mmu-mir-29b-1-5p	81.9227	14.4351	89.2242		51.0253	146.074	73.5186		0.512108	0.853744	61.8607	90.2061	0.685771	1.45821
mmu-mir-29b-3p	807.026	364.487	473.123		196.485	546.318	155.52		0.166231	0.546945	548.212	299.441	1.83078	0.546214
mmu-mir-29c-3p	491.536	156.381	204.276		160.692	309.678	53.7251		0.34122	0.749345	284.064	174.698	1.62603	0.614995
mmu-mir-29c-5p	20.9164	8.42049	15.262		1.52314	8.03409	0		0.187223	0.581899	14.8663	3.18574	4.66651	0.214293
mmu-mir-3060-5p	48.805	13.2322	22.306		18.2777	121.242	535.366		0.00248781	0.0384324	28.1144	224.962	0.124974	8.00165
mmu-mir-3068-3p	41.8329	117.887	50.4821		34.2707	54.7779	21.6785		0.244064	0.633537	70.0673	36.9091	1.89838	0.526766
mmu-mir-3068-5p	8.71519	91.4225	3.52201		12.9467	14.6074	50.8975		0.742837	0.958776	34.5532	26.1505	1.32132	0.756819
mmu-mir-3074-5p	19.1734	2.40585	31.6981		7.61572	18.9897	0		0.537609	0.86092	17.7591	8.86846	2.0025	0.499375
mmu-mir-3084-3p	10.4582	0	17.61		2.28472	21.1808	12.2531		0.83399	0.964193	9.35609	11.9062	0.785816	1.27256
mmu-mir-30a-3p	15.6873	146.757	103.312		278.735	158.491	226.211		0.0838822	0.39145	88.5855	221.146	0.400576	2.49641
mmu-mir-30a-5p	4355.85	5941.26	4478.82		7902.07	6204.51	5062.41		0.379361	0.779005	4925.31	6389.66	0.770824	1.29731
mmu-mir-30b-3p	0	33.682	24.6541		39.6017	19.72	65.9782		0.367142	0.768596	19.4453	41.7667	0.465571	2.1479
mmu-mir-30b-5p	812.255	695.292	962.682		1423.38	636.884	145.152		0.816441	0.962574	823.41	735.138	1.12008	0.892797
mmu-mir-30c-1-3p	54.0342	20.4498	3.52201		9.90043	5.1126	19.7935		0.35217	0.752776	26.002	11.6022	2.24113	0.446203
mmu-mir-30c-2-3p	13.9443	0	41.0901		102.812	54.7779	150.807		0.0246661	0.159245	18.3448	102.799	0.178453	5.60372
mmu-mir-30c-5p	1962.66	2153.24	2201.25		4091.16	2322.58	1756.9		0.437934	0.83389	2105.72	2723.55	0.773152	1.29341
mmu-mir-30d-5p	60570.5	86824.9	66591.8		50259.9	41916.8	91394.9		0.643008	0.930039	71329.1	61190.5	1.16569	0.857862
mmu-mir-30e-3p	160.359	147.96	54.0041		189.631	171.637	46.1847		0.814233	0.962574	120.775	135.818	0.889239	1.12456
mmu-mir-30e-5p	11162.4	10837.2	8465.73		5779.57	3896.53	1886.98		0.00668839	0.0681	10155.1	3854.36	2.63471	0.379549
mmu-mir-3102-3p	47.062	8.42049	22.306		6.85415	28.4845	28.2764		0.796014	0.958776	25.9295	21.205	1.2228	0.817794
mmu-mir-3103-3p	0	6.01464	4.69601		0	2.92149	3.77018		0.797661	0.958776	3.57021	2.23056	1.60059	0.624768
mmu-mir-31-5p	177.79	68.5668	167.882		159.93	163.603	150.807		0.737836	0.958776	138.08	158.114	0.873294	1.14509
mmu-mir-320-3p	2182.28	2612.76	2086.2		947.395	1102.13	3466.68		0.583554	0.904609	2293.75	1838.74	1.24746	0.80163
mmu-mir-320-5p	57.5202	96.2342	135.01		89.8655	258.552	1132.94		0.00403135	0.0501679	96.2549	493.786	0.194933	5.12998
mmu-mir-322-3p	353.837	275.47	342.809		1014.41	767.621	260.143		0.0661092	0.325461	324.039	680.726	0.476019	2.10076
mmu-mir-322-5p	174.304	91.4225	177.274		194.962	260.743	37.7018		0.832231	0.964193	147.667	164.469	0.89784	1.11378
mmu-mir-32-3p	12.2013	16.841	18.784		9.90043	30.6756	9.42546		0.954917	0.98572	15.9421	16.6672	0.956497	1.04548
mmu-mir-324-3p	599.605	173.221	339.287		159.93	331.589	253.545		0.343537	0.750754	370.704	248.355	1.49264	0.669953
mmu-mir-324-5p	104.582	146.757	100.964		44.9327	56.2386	138.554		0.409843	0.80179	117.435	79.9085	1.46961	0.680452
mmu-mir-32-5p	512.453	139.54	277.065		54.0716	107.365	14.1382		0.00210656	0.0361871	309.686	58.5248	5.29153	0.188981
mmu-mir-326-3p	125.499	30.0732	71.6141		9.90043	46.0134	97.0822		0.539901	0.86092	75.7287	50.9987	1.48491	0.67344
mmu-mir-328-3p	1450.21	1495.24	1185.74		368.601	525.137	1607.98		0.232932	0.627942	1377.06	833.907	1.65134	0.605569
mmu-mir-330-3p	101.096	18.0439	112.704		31.2244	54.7779	160.233		0.922468	0.982871	77.2814	82.0784	0.941557	1.06207
mmu-mir-330-5p	8.71519	10.8263	32.8721		22.8472	10.2252	45.2422		0.605832	0.913117	17.4712	26.1048	0.66927	1.49416
mmu-mir-331-3p	383.468	257.426	410.901		47.979	84.7231	126.301		0.000405231	0.0113465	350.598	86.3344	4.06094	0.246249
mmu-mir-338-3p	73.2076	72.1756	66.9181		28.1782	48.9349	16.0233		0.116104	0.464415	70.7671	31.0454	2.27947	0.438699
mmu-mir-338-5p	101.096	104.655	43.4381		87.5807	91.2965	83.8866		0.902226	0.981886	83.063	87.5879	0.948338	1.05448
mmu-mir-339-3p	235.31	214.121	370.985		194.962	147.535	191.337		0.226019	0.62504	273.472	177.945	1.53684	0.650687
mmu-mir-339-5p	627.493	535.303	359.245		289.397	218.381	426.973		0.168479	0.546945	507.347	311.584	1.62828	0.614144
mmu-mir-340-3p	50.5481	109.466	81.0062		295.49	280.463	171.543		0.00488028	0.0546592	80.3402	249.165	0.322437	3.10138
mmu-mir-340-5p	578.688	897.384	622.221		811.835	604.018	352.512		0.62727	0.922944	699.431	589.455	1.18657	0.842764
mmu-mir-342-3p	2722.62	2834.1	4140.71		4273.94	5627.52	3469.51		0.29708	0.684424	3232.48	4456.99	0.72526	1.37882
mmu-mir-342-5p	385.211	703.712	435.555		200.293	314.06	270.511		0.0554916	0.295955	508.159	261.621	1.94235	0.514841
mmu-mir-345-5p	13.9443	8.42049	0		4.56943	10.2252	1.88509		0.829728	0.964193	7.45493	5.55991	1.34084	0.745803
mmu-mir-3470a	0	2.40585	5.87001		11.4236	46.0134	121.588		0.000612686	0.0152491	2.75862	59.6751	0.0462273	21.6322
mmu-mir-3470b	61.0063	18.0439	136.184		45.6943	204.504	408.122		0.0687628	0.334845	71.7448	219.44	0.326945	3.05862
mmu-mir-3473e	193.477	46.9142	65.7441		71.5877	430.189	883.165		0.00936736	0.0856445	102.045	461.647	0.221046	4.52395
mmu-mir-3473f	5.22911	9.62342	50.4821		8.37729	75.2283	52.7825		0.359116	0.758887	21.7782	45.4627	0.479035	2.08753
mmu-mir-34a-3p	0	62.5522	18.784		4.56943	28.4845	6.59782		0.481671	0.848689	27.1121	13.2173	2.05126	0.487504
mmu-mir-34a-5p	1017.93	925.051	853.5		558.994	753.744	460.905		0.138437	0.503777	932.161	591.214	1.57669	0.63424
mmu-mir-34b-3p	289.344	241.788	379.203		616.111	4032.38	4801.33		6.19042e-07	6.93328e-05	303.445	3149.94	0.0963336	10.3806
mmu-mir-34c-3p	57.5202	6.01464	88.0502		19.8009	620.816	284.649		0.0117166	0.100943	50.5283	308.422	0.163829	6.10394
mmu-mir-34c-5p	268.428	161.192	217.19		416.58	1106.51	1226.25		0.00018408	0.00749707	215.603	916.448	0.23526	4.25062
mmu-mir-350-3p	57.5202	7.21756	56.3521		24.3703	56.969	30.1615		0.905826	0.981886	40.3633	37.1669	1.086	0.92081
mmu-mir-351-3p	40.0899	54.1317	0		22.0856	45.2831	53.7251		0.769088	0.958776	31.4072	40.3646	0.778088	1.2852
mmu-mir-351-5p	901.15	1698.53	2072.11		1199.48	808.522	1983.12		0.673366	0.936857	1557.27	1330.37	1.17055	0.854299
mmu-mir-3535	67.9785	170.816	38.7421		63.2104	298.722	1760.68		0.00189156	0.0353091	92.5121	707.536	0.130752	7.64804
mmu-mir-3552	80.1797	22.8556	64.5701		3.80786	11.686	2.82764		0.00171098	0.0333269	55.8685	6.10715	9.14805	0.109313
mmu-mir-3572-3p	0	2.40585	7.04401		0	6.57335	6.59782		0.855853	0.965799	3.14996	4.39039	0.717466	1.39379
mmu-mir-361-3p	242.282	508.838	345.157		401.348	425.076	566.47		0.493684	0.853744	365.426	464.298	0.78705	1.27057
mmu-mir-361-5p	538.598	289.905	441.425		297.775	625.929	295.017		0.914583	0.982871	423.31	406.24	1.04202	0.959676
mmu-mir-362-3p	312.004	172.019	185.492		203.34	146.805	84.8291		0.290427	0.681211	223.172	144.991	1.53921	0.649685
mmu-mir-362-5p	67.9785	91.4225	113.878		76.9187	45.2831	70.6909		0.427	0.817505	91.093	64.2976	1.41674	0.705845
mmu-mir-365-2-5p	254.483	594.246	372.159		119.567	65.0031	175.313		0.00310089	0.0420969	406.963	119.961	3.39246	0.294772
mmu-mir-365-3p	740.791	880.543	734.926		530.815	490.81	352.512		0.0782897	0.373125	785.42	458.046	1.71472	0.583186
mmu-mir-375-3p	409.614	459.518	597.567		602.403	1349	2149.95		0.00793569	0.0772868	488.9	1367.12	0.357614	2.79631
mmu-mir-378a-3p	991.788	974.371	1087.13		1002.23	1705.42	1095.24		0.475313	0.848368	1017.76	1267.63	0.802887	1.24551
mmu-mir-378a-5p	113.297	16.841	28.1761		11.4236	33.5971	40.5295		0.370977	0.773013	52.7715	28.5167	1.85055	0.540381
mmu-mir-378c	122.013	56.5376	59.8741		44.1712	97.1395	104.623		0.943999	0.982871	79.4748	81.9777	0.969468	1.03149
mmu-mir-378d	38.3468	6.01464	28.1761		3.80786	21.1808	41.472		0.916761	0.982871	24.1792	22.1535	1.09144	0.916225
mmu-mir-3960	0	19.2468	34.0461		0	0.730372	1.88509		0.0296043	0.179226	17.7643	0.871821	20.3761	0.0490771
mmu-mir-3962	3.48607	0	2.348		6.85415	10.2252	0.942546		0.458045	0.841001	1.94469	6.0073	0.323722	3.08907
mmu-mir-3963	1370.03	2312.03	1527.38		1665.56	1673.28	3295.14		0.483071	0.848689	1736.48	2211.33	0.785265	1.27346
mmu-mir-3965	13.9443	9.62342	11.74		8.37729	2.19112	2.82764		0.33688	0.749345	11.7692	4.46535	2.63568	0.379408
mmu-mir-3968	219.623	407.792	277.065		364.793	244.675	437.341		0.685913	0.943136	301.493	348.936	0.864035	1.15736
mmu-mir-3970	1.74304	2.40585	0		1.52314	0.730372	0		0.825031	0.96317	1.38296	0.751172	1.84108	0.543161
mmu-mir-409-3p	10.4582	10.8263	5.87001		5.331	0	0.942546		0.283154	0.674749	9.05153	2.09118	4.32842	0.231031
mmu-mir-421-3p	22.6595	13.2322	19.958		76.1572	68.655	64.0931		0.0109237	0.0959571	18.6166	69.6351	0.267345	3.74049
mmu-mir-423-3p	8940.04	7051.56	5791.35		3321.98	2928.79	7490.41		0.198381	0.588406	7260.98	4580.39	1.58523	0.630823
mmu-mir-423-5p	12603.9	6368.3	9161.91		3839.84	4286.55	13335.1		0.510322	0.853744	9378.04	7153.84	1.31091	0.76283
mmu-mir-425-3p	38.3468	49.32	43.4381		64.7336	27.7541	58.4378		0.789238	0.958776	43.7016	50.3085	0.868673	1.15118
mmu-mir-425-5p	930.782	727.771	830.02		561.278	873.525	846.406		0.77749	0.958776	829.524	760.403	1.0909	0.916674
mmu-mir-429-3p	402.642	291.108	511.865		980.143	1457.09	574.01		0.0122171	0.103269	401.872	1003.75	0.400371	2.49768
mmu-mir-448-3p	425.301	587.028	449.643		311.483	437.493	157.405		0.202265	0.588406	487.324	302.127	1.61298	0.619971
mmu-mir-448-5p	101.096	16.841	131.488		57.1179	73.0372	4.71273		0.389583	0.779166	83.1418	44.9559	1.84941	0.540714
mmu-mir-449a-5p	20.9164	37.2907	11.74		53.31	92.0269	12.2531		0.231489	0.627942	23.3157	52.53	0.443856	2.25298
mmu-mir-450a-5p	97.6101	21.6527	90.3982		126.421	39.4401	21.6785		0.861508	0.96912	69.887	62.5132	1.11796	0.89449
mmu-mir-450b-3p	80.1797	0	66.9181		162.215	182.593	0		0.647829	0.930039	49.0326	114.936	0.426608	2.34407
mmu-mir-451a	74.9506	37.2907	11.74		24.3703	9.49484	8.48291		0.138655	0.503777	41.3271	14.116	2.92768	0.341568
mmu-mir-455-3p	45.319	69.7698	159.664		163.738	80.3409	619.252		0.0428087	0.245876	91.5844	287.777	0.318248	3.14221
mmu-mir-466c-3p	0	2.40585	17.61		0	27.0238	7.54036		0.70771	0.952115	6.67196	11.5214	0.579094	1.72683
mmu-mir-466d-3p	1.74304	28.8702	2.348		25.1319	16.7986	20.736		0.497059	0.853744	10.9871	20.8888	0.52598	1.90121
mmu-mir-466f-3p	15.6873	0	25.8281		0.761572	24.8326	65.9782		0.4692	0.848368	13.8385	30.5241	0.453361	2.20575
mmu-mir-466g	0	3.60878	5.87001		6.09257	1.46074	9.42546		0.696601	0.948563	3.1596	5.65959	0.558273	1.79124
mmu-mir-466k	0	1.20293	18.784		12.9467	3.65186	14.1382		0.738972	0.958776	6.66232	10.2456	0.650263	1.53784
mmu-mir-466q	62.7493	18.0439	106.834		46.4559	37.249	187.567		0.556222	0.871285	62.5425	90.4238	0.69166	1.4458
mmu-mir-467f	8.71519	14.4351	8.21802		3.04629	0	1.88509		0.147592	0.519426	10.4561	1.64379	6.36097	0.157209
mmu-mir-484	1617.54	1355.7	1161.09		701.408	877.177	1818.17		0.58263	0.904609	1378.11	1132.25	1.21714	0.821598
mmu-mir-486b-5p	26570.9	23182.8	5339.36		2224.55	1297.87	12063.6		0.0244493	0.159245	18364.3	5195.35	3.53476	0.282904
mmu-mir-497a-5p	13.9443	0	2.348		42.648	24.8326	15.0807		0.0944039	0.431561	5.43077	27.5205	0.197336	5.06751
mmu-mir-500-3p	463.648	86.6107	196.058		90.627	305.295	67.8633		0.384288	0.779005	248.772	154.595	1.60918	0.621433
mmu-mir-500-5p	33.1177	3.60878	5.87001		12.9467	3.65186	36.7593		0.803853	0.960336	14.1988	17.786	0.798317	1.25263
mmu-mir-501-3p	1350.85	1952.35	1722.26		720.447	858.187	2337.51		0.522727	0.857808	1675.16	1305.38	1.28327	0.77926
mmu-mir-501-5p	19.1734	8.42049	69.2661		15.2314	43.8223	32.9891		0.939696	0.982871	32.2867	30.6809	1.05234	0.950266
mmu-mir-503-5p	36.6038	99.8429	189.014		124.136	81.8017	98.0247		0.885862	0.978529	108.487	101.321	1.07073	0.933944
mmu-mir-505-3p	1.74304	6.01464	44.6121		24.3703	10.9556	0		0.734346	0.958776	17.4566	11.7753	1.48248	0.674547
mmu-mir-505-5p	0	12.0293	56.3521		0	32.1364	16.0233		0.771274	0.958776	22.7938	16.0532	1.41989	0.70428
mmu-mir-5098	24.4025	30.0732	3.52201		9.90043	31.406	41.472		0.647021	0.930039	19.3326	27.5928	0.700638	1.42727
mmu-mir-5099	768.679	1397.8	630.439		551.378	1225.56	2689.08		0.28759	0.678108	932.307	1488.67	0.626266	1.59677
mmu-mir-5100	128.985	182.845	185.492		37.317	50.3957	159.29		0.150726	0.519426	165.774	82.3343	2.01343	0.496666
mmu-mir-5106	1.74304	36.0878	3.52201		7.61572	3.65186	2.82764		0.33284	0.749308	13.7843	4.6984	2.93382	0.340852
mmu-mir-5107-5p	43.5759	51.7259	41.0901		12.1851	2.19112	32.0465		0.136013	0.503777	45.464	15.4743	2.93804	0.340363
mmu-mir-5112	0	12.0293	18.784		0	10.2252	16.0233		0.900794	0.981886	10.2711	8.74949	1.17391	0.851855
mmu-mir-5113	12.2013	36.0878	2.348		12.1851	18.9897	65.0356		0.446574	0.83389	16.879	32.0702	0.526316	1.9
mmu-mir-511-3p	55.7772	56.5376	88.0502		77.6803	143.883	25.4487		0.698971	0.948906	66.7883	82.3374	0.811154	1.23281
mmu-mir-511-5p	202.192	133.525	157.316		175.923	84.7231	152.692		0.656115	0.930189	164.345	137.78	1.19281	0.838358
mmu-mir-5116	3.48607	20.4498	3.52201		6.85415	1.46074	0		0.386025	0.779005	9.15261	2.77163	3.30225	0.302824
mmu-mir-5119	1.74304	19.2468	4.69601		18.2777	20.4504	16.0233		0.409051	0.80179	8.56196	18.2505	0.469136	2.13158
mmu-mir-5121	10.4582	22.8556	0		2.28472	87.6446	3.77018		0.361354	0.760032	11.1046	31.2332	0.355539	2.81263
mmu-mir-5126	2053.3	2636.82	2244.69		784.419	630.311	3680.64		0.507964	0.853744	2311.6	1698.46	1.361	0.734753
mmu-mir-5129-5p	29.6316	63.7551	14.088		10.662	10.9556	14.1382		0.112585	0.462734	35.8249	11.9186	3.0058	0.33269
mmu-mir-5132-5p	38.3468	7.21756	29.3501		4.56943	5.84298	5.65527		0.0628336	0.31988	24.9715	5.35589	4.66243	0.21448
mmu-mir-532-3p	151.644	98.64	70.4401		59.4026	101.522	181.911		0.884297	0.978529	106.908	114.279	0.935505	1.06894
mmu-mir-532-5p	205.678	249.006	252.411		255.888	301.644	315.753		0.514533	0.853744	235.698	291.095	0.809696	1.23503
mmu-mir-542-3p	66.2354	92.6254	38.7421		127.182	40.1705	14.1382		0.892616	0.980127	65.8676	60.497	1.08877	0.918464
mmu-mir-542-5p	15.6873	12.0293	0		10.662	5.1126	2.82764		0.75115	0.958776	9.23887	6.20075	1.48996	0.671159
mmu-mir-574-3p	270.171	127.51	273.543		219.333	254.169	400.582		0.494525	0.853744	223.741	291.361	0.767917	1.30222
mmu-mir-574-5p	491.536	249.006	112.704		140.891	96.4091	77.2887		0.0292447	0.179226	284.416	104.863	2.71226	0.368696
mmu-mir-582-3p	0	9.62342	16.436		11.4236	1.46074	0		0.642063	0.930039	8.68648	4.29477	2.02257	0.49442
mmu-mir-615-5p	8.71519	24.0585	30.5241		14.4699	2.19112	2.82764		0.195699	0.588406	21.0993	6.4962	3.24794	0.307888
mmu-mir-6236	271.914	226.15	264.151		439.427	1056.12	1548.6		0.000348723	0.0111591	254.072	1014.72	0.250387	3.99382
mmu-mir-6240	648.41	726.568	936.854		804.981	2079.37	7593.15		0.00218092	0.0361871	770.611	3492.5	0.220647	4.53212
mmu-mir-6412	6.97215	33.682	9.39202		21.324	8.03409	30.1615		0.83757	0.964193	16.682	19.8399	0.840835	1.18929
mmu-mir-652-3p	14204	13569	12904.6		6231.18	8221.8	16807.5		0.447752	0.83389	13559.2	10420.1	1.30125	0.768492
mmu-mir-6538	99.3531	239.382	58.7001		186.585	801.218	7921.15		4.61548e-06	0.000295391	132.479	2969.65	0.0446108	22.4161
mmu-mir-664-3p	87.1519	188.86	124.444		112.713	159.221	127.244		0.990202	0.997071	133.485	133.059	1.0032	0.996808
mmu-mir-664-5p	94.124	107.061	127.966		35.0323	24.1023	29.2189		0.00285648	0.0399908	109.717	29.4512	3.72539	0.268429
mmu-mir-669a-3p	3.48607	0	1.174		8.37729	9.49484	0		0.442678	0.83389	1.55336	5.95737	0.260746	3.83516
mmu-mir-669a-5p	17.4304	0	2.348		2.28472	20.4504	0		0.920826	0.982871	6.59279	7.57838	0.869948	1.14949
mmu-mir-671-3p	45.319	40.8995	3.52201		23.6087	43.0919	76.3462		0.508847	0.853744	29.9135	47.6823	0.62735	1.59401
mmu-mir-671-5p	38.3468	79.3932	58.7001		0	64.2727	90.4844		0.876023	0.976264	58.8134	51.5857	1.14011	0.877108
mmu-mir-672-5p	87.1519	57.7405	172.578		135.56	79.6105	35.8167		0.649962	0.930039	105.824	83.6623	1.26489	0.790583
mmu-mir-674-3p	179.533	204.498	259.455		213.24	175.289	294.074		0.870458	0.974528	214.495	227.535	0.942692	1.06079
mmu-mir-674-5p	179.533	64.9581	361.593		150.03	219.842	116.876		0.649205	0.930039	202.028	162.249	1.24517	0.803102
mmu-mir-676-3p	3.48607	26.4644	17.61		79.965	24.8326	132.899		0.0176672	0.135862	15.8535	79.2322	0.200089	4.99777
mmu-mir-690	95.867	114.278	68.0921		19.0393	64.2727	106.508		0.472557	0.848368	92.7458	63.2732	1.4658	0.682222
mmu-mir-6914-3p	13.9443	1.20293	0		13.7083	2.19112	0		0.968897	0.991217	5.04907	5.2998	0.952691	1.04966
mmu-mir-692	3.48607	0	21.132		10.662	1.46074	2.82764		0.713979	0.954813	8.20604	4.98346	1.64665	0.607292
mmu-mir-7003-3p	20.9164	25.2615	16.436		2.28472	3.65186	27.3338		0.473456	0.848368	20.8713	11.0901	1.88197	0.531358
mmu-mir-700-3p	73.2076	116.684	118.574		76.1572	74.4979	131.014		0.825574	0.96317	102.822	93.8896	1.09514	0.913129
mmu-mir-702-3p	64.4924	0	1.174		8.37729	3.65186	8.48291		0.339371	0.749345	21.8888	6.83735	3.20135	0.312368
mmu-mir-7033-5p	3.48607	64.9581	28.1761		6.85415	20.4504	67.8633		0.978583	0.993917	32.2067	31.7226	1.01526	0.984968
mmu-mir-7043-3p	3.48607	21.6527	2.348		27.4166	30.6756	10.368		0.311281	0.707889	9.16226	22.8201	0.4015	2.49066
mmu-mir-709	19.1734	1.20293	63.3961		21.324	42.3616	144.209		0.262545	0.653	27.9242	69.2983	0.402956	2.48166
mmu-mir-712-3p	0	1.20293	1.174		8.37729	1.46074	16.0233		0.127986	0.498588	0.79231	8.62044	0.0919106	10.8801
mmu-mir-712-5p	0	1.20293	2.348		3.80786	7.30372	30.1615		0.0647318	0.325283	1.18364	13.7577	0.0860352	11.6232
mmu-mir-714	0	40.8995	3.52201		23.6087	36.5186	124.416		0.117966	0.467687	14.8072	61.5144	0.240711	4.15437
mmu-mir-7219-3p	13.9443	0	34.0461		13.7083	3.65186	0		0.450767	0.83389	15.9968	5.78672	2.7644	0.361742
mmu-mir-744-5p	402.642	137.134	232.452		114.236	108.095	279.936		0.339443	0.749345	257.409	167.422	1.53749	0.650413
mmu-mir-760-3p	41.8329	1.20293	0		5.331	17.5289	130.071		0.240056	0.632617	14.3453	50.9771	0.281406	3.55358
mmu-mir-764-3p	33.1177	13.2322	5.87001		19.8009	24.8326	0		0.886792	0.978529	17.4066	14.8778	1.16997	0.854722
mmu-mir-764-5p	186.505	73.3785	253.585		55.5947	114.668	66.9207		0.098885	0.444494	171.156	79.0613	2.16485	0.461925
mmu-mir-7676-3p	3.48607	2.40585	0		2.28472	0	11.3105		0.653785	0.930039	1.96398	4.53175	0.433381	2.30744
mmu-mir-7a-1-3p	27.8886	6.01464	9.39202		0	26.2934	3.77018		0.758842	0.958776	14.4317	10.0212	1.44012	0.694385
mmu-mir-7a-5p	852.345	1471.18	808.888		1310.66	1576.14	412.835		0.898738	0.981886	1044.14	1099.88	0.949319	1.05339
mmu-mir-7b-5p	1.74304	0	22.306		27.4166	9.49484	0		0.766791	0.958776	8.01636	12.3038	0.651535	1.53484
mmu-mir-8103	0	42.1024	21.132		0	2.19112	0		0.0234783	0.159245	21.0782	0.730372	28.8595	0.0346506
mmu-mir-8112	125.499	28.8702	34.0461		19.8009	19.72	101.795		0.669374	0.936857	62.805	47.1053	1.33329	0.750024
mmu-mir-8114	312.004	164.801	96.2682		150.791	128.545	226.211		0.7744	0.958776	191.024	168.516	1.13357	0.88217
mmu-mir-8117	1.74304	6.01464	1.174		5.331	11.686	1199.86		1	1	2.97722	405.626	0.00733983	136.243
mmu-mir-872-3p	34.8607	28.8702	5.87001		19.0393	22.6415	26.3913		0.980606	0.993917	23.2003	22.6907	1.02246	0.978033
mmu-mir-872-5p	123.756	25.2615	62.2221		196.485	275.35	115.933		0.0385929	0.224541	70.4131	195.923	0.359392	2.78248
mmu-mir-877-3p	108.068	16.841	7.04401		21.324	5.84298	20.736		0.211803	0.603058	43.9844	15.9677	2.75459	0.36303
mmu-mir-877-5p	66.2354	55.3346	99.7902		27.4166	28.4845	68.8058		0.265974	0.653	73.7868	41.569	1.77504	0.563366
mmu-mir-92a-3p	6885	6410.4	3155.72		2961.75	3824.96	15225.9		0.527779	0.857877	5483.7	7337.53	0.74735	1.33806
mmu-mir-92b-3p	1444.98	1509.67	1698.78		1258.88	7475.36	23033		0.000330197	0.0111591	1551.14	10589.1	0.146485	6.82662
mmu-mir-92b-5p	20.9164	24.0585	57.5261		5.331	2.19112	33.9316		0.272669	0.660302	34.167	13.8179	2.47266	0.404423
mmu-mir-93-3p	38.3468	55.3346	19.958		15.993	26.2934	2.82764		0.212686	0.603058	37.8798	15.038	2.51894	0.396993
mmu-mir-93-5p	1553.05	1468.77	1143.48		2140.78	1903.35	1460		0.346378	0.752776	1388.43	1834.71	0.756759	1.32143
mmu-mir-96-5p	0	7.21756	1.174		28.9397	27.0238	0		0.166291	0.546945	2.79719	18.6545	0.149947	6.66902
mmu-mir-98-3p	19.1734	30.0732	3.52201		40.3633	8.03409	3.77018		0.99262	0.997071	17.5895	17.3892	1.01152	0.98861
mmu-mir-98-5p	913.351	1797.17	1723.44		2388.29	2775.41	1021.72		0.375676	0.779005	1477.99	2061.81	0.71684	1.39501
mmu-mir-99a-5p	611.806	893.775	1110.61		2969.37	1540.35	1624.95		0.0130691	0.106454	872.062	2044.89	0.426459	2.34489
mmu-mir-99b-3p	212.651	145.554	89.2242		135.56	149.726	181.911		0.909559	0.981886	149.143	155.732	0.957687	1.04418
mmu-mir-99b-5p	8849.4	10156.3	7568.79		10002.5	8106.4	14910.1		0.480035	0.848689	8858.17	11006.3	0.804824	1.24251

## Sheet: SP-A2-F-FA vs O3
	SP-A2-1A0-F-FA-1	SP-A2-1A0-F-FA-2	SP-A2-1A0-F-FA-3	SP-A2-1A0-F-FA-4		SP-A2-1A0-F-O3-1	SP-A2-1A0-F-O3-2	SP-A2-1A0-F-O3-3	SP-A2-1A0-F-O3-4
	X33.	X34.	X35.	X36.		X37.	X38.	X39.	X40.		p.value	q.value	Average-FA	Average-O3	FA/O3	O3/FA
mmu-let-7a-1-3p	0	6.20614	0	17.4684		0	39.5823	0	6.03077		0.69458	0.966611	5.91862	11.4033	0.519028	1.92668
mmu-let-7a-5p	126087	74704	77121.7	64377.4		67659	85918.3	67187.1	101799		0.810992	1	85572.4	80641	1.06115	0.942371
mmu-let-7b-3p	21.7994	52.4074	27.8102	45.8544		206.855	17.6956	221.371	97.4975		0.0220554	0.222342	36.9679	135.855	0.272113	3.67495
mmu-let-7b-5p	29091.8	6338.54	10608.9	7317.06		39790.9	10591.3	24655.4	12639.5		0.243246	0.810097	13339.1	21919.3	0.608554	1.64324
mmu-let-7c-5p	29501.8	7507.36	11083	10232.1		53351.5	16010.4	39691.7	15318.2		0.0623033	0.414985	14581.1	31092.9	0.468952	2.13242
mmu-let-7d-3p	10960.9	6601.95	6381.78	6679.46		11618.4	7345.55	11516	12901.8		0.161219	0.660822	7656.03	10845.4	0.705921	1.41659
mmu-let-7d-5p	31051.6	16258	17580	14924.5		23231	20286.6	18037	23714		0.791764	0.993819	19953.6	21317.2	0.936032	1.06834
mmu-let-7e-3p	12.4568	46.2013	0	67.6899		57.4599	45.6361	21.7587	12.0615		0.934889	1	31.587	34.229	0.922812	1.08364
mmu-let-7e-5p	21774.5	16753.8	13901.1	9572.66		7854.76	14106.2	7149.15	15145.3		0.253799	0.837762	15500.5	11063.9	1.40101	0.713773
mmu-let-7f-5p	50230.9	43036.1	43121.7	46636.1		26661.4	49639	31185	37190.8		0.290448	0.873686	45756.2	36169	1.26507	0.790472
mmu-let-7g-5p	15896.9	11481.4	13294.6	12983.4		10009.5	17558.3	11576.6	14749.3		0.983402	1	13414.1	13473.4	0.995596	1.00442
mmu-let-7i-3p	0	76.5424	17.2158	28.3861		17.238	56.3466	22.7047	27.1385		0.982553	1	30.5361	30.8569	0.989601	1.01051
mmu-let-7i-5p	8050.2	5759.3	8205.34	7845.48		7935.21	8717.89	9138.66	7842.02		0.54042	0.931402	7465.08	8408.44	0.887807	1.12637
mmu-let-7k	11.4187	4.13743	3.97289	6.55063		28.7299	3.25972	13.2444	9.04616		0.444312	0.915884	6.51992	13.5701	0.480463	2.08132
mmu-mir-100-5p	29.0658	61.3718	25.1616	67.6899		660.788	308.742	413.415	201.026		8.76162e-08	1.63404e-05	45.8223	395.993	0.115715	8.64193
mmu-mir-101a-3p	247.06	269.622	448.936	441.076		258.569	622.607	155.149	116.595		0.643815	0.962519	351.674	288.23	1.22011	0.819595
mmu-mir-101b-3p	250.174	244.798	94.025	211.804		80.4438	406.534	295.162	135.692		0.736791	0.966611	200.2	229.458	0.872492	1.14614
mmu-mir-103-3p	5903.48	7862.49	6871.77	7072.5		4499.11	7405.62	5256.15	6916.29		0.521197	0.931402	6927.56	6019.29	1.15089	0.868891
mmu-mir-106b-3p	165.052	114.469	178.78	248.924		494.155	167.177	449.365	332.698		0.0419281	0.347537	176.806	360.849	0.489974	2.04093
mmu-mir-106b-5p	59.1697	167.566	156.267	87.3418		28.7299	168.108	105.009	55.2821		0.597293	0.948044	117.586	89.2825	1.31701	0.759295
mmu-mir-107-3p	248.098	128.95	202.617	288.228		488.409	114.09	143.797	174.892		0.915923	1	216.973	230.297	0.942145	1.06141
mmu-mir-10a-5p	334.257	209.63	301.939	517.5		1769.76	844.733	1216.6	441.252		0.00159288	0.0337656	340.832	1068.09	0.319105	3.13377
mmu-mir-1187	12.4568	35.8577	48.9989	26.2025		17.238	0	0	1.00513		0.0552968	0.389164	30.879	4.56077	6.77056	0.147698
mmu-mir-1188-3p	0	0	2.64859	6.55063		5.74599	0.465674	3.78412	1.00513		0.946142	1	2.29981	2.75023	0.836224	1.19585
mmu-mir-1191a	0	0	33.1074	10.9177		0	8.38214	0	1.00513		0.440815	0.915884	11.0063	2.34682	4.68988	0.213225
mmu-mir-1195	469.206	231.696	244.995	574.272		293.045	122.007	171.232	68.3488		0.033476	0.293118	380.042	163.658	2.32217	0.430631
mmu-mir-1198-5p	570.936	571.654	382.721	602.658		632.058	549.961	751.148	649.313		0.408219	0.915884	531.993	645.62	0.824002	1.21359
mmu-mir-1247-5p	3.1142	0	26.4859	10.9177		45.9679	0	26.4889	75.3847		0.273126	0.863355	10.1295	36.9604	0.274063	3.6488
mmu-mir-1249-3p	3184.78	2208.01	2704.21	1181.3		1011.29	919.241	769.123	2347.98		0.0804266	0.476177	2319.58	1261.91	1.83815	0.544026
mmu-mir-1249-5p	0	3.44786	0	8.73418		45.9679	0	0	8.04103		0.421045	0.915884	3.04551	13.5022	0.225556	4.43349
mmu-mir-125a-3p	781.663	296.516	276.778	122.278		160.888	274.282	251.644	480.452		0.595591	0.948044	369.309	291.816	1.26555	0.790169
mmu-mir-125a-5p	59007.8	55407.7	39207.1	32087.2		42376.6	37847.7	36091.1	62938.2		0.889681	1	46427.4	44813.4	1.03602	0.965235
mmu-mir-125b-5p	2008.66	600.616	584.014	1043.73		14066.2	3047.84	9828.31	2380.15		1.78479e-05	0.00110954	1059.26	7330.62	0.144497	6.92054
mmu-mir-1264-3p	179.585	244.798	96.6736	61.1392		45.9679	142.962	52.0317	120.615		0.320564	0.893887	145.549	90.3943	1.61016	0.621057
mmu-mir-1264-5p	250.174	187.563	213.212	124.462		45.9679	143.428	56.7618	165.846		0.134016	0.602263	193.853	103.001	1.88205	0.531336
mmu-mir-128-3p	98.6162	404.778	323.128	369.019		183.872	352.981	304.622	439.241		0.844909	1	298.885	320.179	0.933495	1.07124
mmu-mir-1291	60.2078	0	0	69.8734		45.9679	0	12.2984	0		0.604329	0.955147	32.5203	14.5666	2.23253	0.447922
mmu-mir-1298-3p	139.101	38.616	87.4035	91.7089		68.9518	103.845	63.384	105.539		0.93609	1	89.2073	85.4299	1.04422	0.957657
mmu-mir-1298-5p	2584.78	5156.61	3288.23	5589.87		907.866	5668.65	2125.73	2581.17		0.320871	0.893887	4154.87	2820.86	1.47291	0.678927
mmu-mir-1306-5p	195.156	148.947	162.888	155.032		379.235	81.0273	227.993	229.169		0.407297	0.915884	165.506	229.356	0.721611	1.38579
mmu-mir-130b-3p	0	7.58528	0	21.8354		0	35.8569	28.3809	41.2103		0.293594	0.876083	7.35518	26.362	0.279007	3.58414
mmu-mir-130b-5p	19.7232	144.81	74.1606	141.93		201.109	100.586	35.0031	121.621		0.748401	0.966611	95.156	114.58	0.830479	1.20412
mmu-mir-132-3p	45.6749	41.3743	14.5673	4.36709		68.9518	35.3913	59.5999	21.1077		0.411515	0.915884	26.4959	46.2627	0.572727	1.74603
mmu-mir-133a-3p	156.748	0	87.4035	4.36709		17.238	0	0	9162.75		1	1	62.1296	2295	0.0270718	36.9389
mmu-mir-135b-5p	0	36.5473	38.4046	0		5.74599	2.79405	0	0		0.147495	0.632366	18.738	2.13501	8.77653	0.11394
mmu-mir-138-5p	16.609	5.51657	26.4859	13.1013		57.4599	112.228	0	35.1795		0.178077	0.684771	15.4282	51.2167	0.301234	3.31968
mmu-mir-139-5p	0	55.1657	157.591	246.741		304.537	22.3524	441.796	206.051		0.356555	0.899438	114.874	243.684	0.471406	2.12131
mmu-mir-140-3p	464.015	1520.5	826.361	1596.17		1396.27	1566.53	2264.8	1576.04		0.184147	0.693808	1101.76	1700.91	0.647749	1.54381
mmu-mir-140-5p	84.0833	74.4737	115.214	98.2595		68.9518	71.7139	63.384	0		0.401478	0.915884	93.0076	51.0124	1.82323	0.548476
mmu-mir-141-3p	68.5123	41.3743	58.269	78.6076		137.904	32.5972	147.581	18.0923		0.594466	0.948044	61.6908	84.0435	0.734034	1.36233
mmu-mir-142a-3p	689.275	668.884	683.337	543.703		270.061	336.683	185.422	180.923		0.000236951	0.00883827	646.3	243.272	2.65669	0.376408
mmu-mir-142a-5p	386.16	1726	1313.7	1746.84		384.981	1180.95	916.704	626.195		0.193453	0.714436	1293.17	777.208	1.66387	0.601008
mmu-mir-143-3p	673.704	124.812	185.401	1126.71		3097.09	1787.26	2506.98	1362.95		0.00213268	0.0378721	527.657	2188.57	0.241097	4.14772
mmu-mir-144-3p	5.19033	19.9976	64.8905	34.9367		293.045	0	363.276	2.01026		0.106637	0.55172	31.2538	164.583	0.189897	5.26601
mmu-mir-144-5p	84.0833	19.308	87.4035	24.019		344.759	0.931349	208.127	22.1128		0.236239	0.793849	53.7034	143.983	0.372986	2.68107
mmu-mir-145a-3p	0	57.2344	0	8.73418		57.4599	47.4988	99.3332	8.04103		0.28409	0.873686	16.4921	53.0832	0.310685	3.2187
mmu-mir-145a-5p	99.6543	42.0638	92.7007	21.8354		689.518	73.5766	322.596	314.605		0.00098164	0.0261537	64.0636	350.074	0.183	5.46448
mmu-mir-146a-5p	382.008	386.849	386.694	786.076		241.331	293.841	353.815	176.903		0.0587832	0.398657	485.407	266.473	1.8216	0.548967
mmu-mir-146b-3p	97.5781	213.767	193.347	170.316		132.158	186.27	111.632	187.959		0.803536	0.999063	168.752	154.505	1.09222	0.91557
mmu-mir-146b-5p	34649.6	39681.4	26009.2	28244.1		7015.85	38529.4	10347.7	20737.8		0.165874	0.66528	32146.1	19157.7	1.67797	0.595958
mmu-mir-148a-3p	0	26.8933	14.5673	106.994		51.7139	62.866	117.308	89.4565		0.326865	0.893887	37.1136	80.336	0.461979	2.1646
mmu-mir-148b-3p	227.336	199.286	189.374	449.81		126.412	239.822	230.831	169.867		0.353546	0.899438	266.452	191.733	1.3897	0.719579
mmu-mir-149-3p	11.4187	26.8933	3.97289	2.18354		17.238	31.2002	0	24.1231		0.648048	0.962519	11.1171	18.1403	0.61284	1.63175
mmu-mir-149-5p	5.19033	0	0	45.8544		97.6818	13.5046	168.393	308.575		0.0128829	0.150166	12.7612	147.039	0.086788	11.5223
mmu-mir-150-5p	665.4	767.493	4909.16	3078.8		913.612	207.225	943.192	592.021		0.00975293	0.125443	2355.21	664.013	3.54694	0.281933
mmu-mir-151-3p	445.33	291.689	70.1877	150.665		620.566	305.948	591.269	328.677		0.125813	0.58567	239.468	461.615	0.51876	1.92767
mmu-mir-151-5p	258.478	68.2675	125.808	152.848		609.074	225.386	585.593	303.549		0.00844694	0.116693	151.351	430.901	0.351242	2.84704
mmu-mir-152-3p	20.7613	33.0994	116.538	0		17.238	100.586	21.7587	20.1026		0.950843	1	42.5997	39.9212	1.06709	0.937125
mmu-mir-155-5p	351.904	810.935	643.608	700.918		189.618	126.198	61.492	103.528		1.02669e-06	9.57385e-05	626.841	120.209	5.2146	0.191769
mmu-mir-15a-5p	274.049	895.753	497.935	259.842		293.045	182.079	305.568	125.641		0.0510328	0.378489	481.895	226.583	2.12679	0.470192
mmu-mir-15b-3p	0	54.4761	3.97289	61.1392		34.4759	27.9405	21.7587	8.04103		0.777634	0.99013	29.8971	23.054	1.29683	0.771114
mmu-mir-15b-5p	1823.88	1235.02	2463.19	1576.52		2735.09	975.122	2235.47	1875.57		0.750761	0.966611	1774.65	1955.31	0.907606	1.1018
mmu-mir-16-2-3p	0	64.8197	10.5944	0		0	7.45079	9.46031	13.0667		0.513508	0.931402	18.8535	7.49444	2.51567	0.397509
mmu-mir-16-5p	4901.74	6106.84	5779.23	5788.58		4591.04	5696.6	4617.58	2870.65		0.298324	0.882995	5644.1	4443.97	1.27006	0.787365
mmu-mir-17-3p	90.3117	82.7485	0	0		109.174	0	112.578	85.436		0.643992	0.962519	43.2651	76.7968	0.56337	1.77503
mmu-mir-17-5p	37.3704	57.924	70.1877	17.4684		22.9839	22.818	48.2476	40.2052		0.574127	0.947564	45.7376	33.5637	1.36271	0.733831
mmu-mir-181a-1-3p	0	26.2037	13.243	34.9367		0	28.8718	7.56824	55.2821		0.824817	1	18.5958	22.9305	0.810964	1.2331
mmu-mir-181a-2-3p	144.291	65.5092	150.97	19.6519		178.126	16.2986	40.6793	255.303		0.703104	0.966611	95.1055	122.602	0.775728	1.28911
mmu-mir-181a-5p	3045.68	5569.66	4492.01	5065.82		3056.86	5142.44	4078.34	5347.29		0.90454	1	4543.3	4406.23	1.03111	0.969832
mmu-mir-181b-5p	216.956	535.107	586.663	692.184		488.409	622.607	462.609	540.759		0.891772	1	507.727	528.596	0.960521	1.0411
mmu-mir-181c-5p	10.3807	33.0994	0	24.019		11.492	22.3524	110.686	0		0.49864	0.931402	16.8748	36.1325	0.467025	2.14121
mmu-mir-181d-5p	5.19033	0	1.3243	0		11.492	0	19.8666	0		0.447813	0.915884	1.62866	7.83965	0.207746	4.81357
mmu-mir-182-5p	181.661	236.523	177.456	386.487		361.997	257.984	461.663	112.574		0.614241	0.959284	245.532	298.555	0.822402	1.21595
mmu-mir-183-3p	0	0	62.2419	4.36709		34.4759	0	13.2444	0		0.836046	1	16.6522	11.9301	1.39582	0.716425
mmu-mir-183-5p	431.835	137.914	193.347	275.127		229.839	278.939	595.053	287.467		0.428337	0.915884	259.556	347.825	0.746226	1.34008
mmu-mir-1839-3p	94.4639	0	46.3504	26.2025		5.74599	32.1315	0	19.0974		0.353988	0.899438	41.7542	14.2437	2.93141	0.341133
mmu-mir-1839-5p	403.807	482.01	346.966	489.114		287.299	632.852	343.409	416.123		0.948257	1	430.474	419.921	1.02513	0.975484
mmu-mir-1843a-3p	9.34259	50.3387	41.0532	106.994		120.666	11.6419	45.4095	135.692		0.537819	0.931402	51.932	78.3524	0.662801	1.50875
mmu-mir-1843a-5p	36.3323	90.3338	19.8644	19.6519		40.2219	71.7139	33.1111	49.2513		0.783078	0.99013	41.5456	48.5745	0.855296	1.16919
mmu-mir-1843b-3p	49.8271	95.1608	301.939	299.146		80.4438	88.9438	233.67	164.841		0.592886	0.948044	186.518	141.975	1.31374	0.761183
mmu-mir-1843b-5p	37.3704	92.4025	62.2419	115.728		86.1898	153.207	49.1936	75.3847		0.698051	0.966611	76.9357	90.9937	0.845505	1.18273
mmu-mir-184-3p	61.2459	60.6822	87.4035	17.4684		11.492	29.8032	0	0		0.0931752	0.518722	56.7	10.3238	5.49217	0.182077
mmu-mir-185-5p	241.869	490.285	251.616	336.266		316.029	415.847	302.73	485.477		0.627476	0.959284	330.009	380.021	0.868397	1.15155
mmu-mir-186-5p	252.25	462.013	321.804	229.272		476.917	473.591	281.917	187.959		0.744431	0.966611	316.335	355.096	0.890843	1.12253
mmu-mir-187-5p	35.2942	49.6491	0	10.9177		63.2058	18.1613	37.8412	0		0.860036	1	23.9653	29.8021	0.804147	1.24355
mmu-mir-1895	283.392	186.874	117.862	100.443		172.38	166.246	59.5999	68.3488		0.346547	0.899438	172.143	116.644	1.4758	0.677598
mmu-mir-18a-3p	5.19033	26.8933	13.243	0		45.9679	23.7494	58.6539	14.0718		0.176925	0.684771	11.3316	35.6107	0.318208	3.14259
mmu-mir-18a-5p	0	49.6491	1.3243	10.9177		17.238	5.12242	44.4634	0		0.958169	1	15.4728	16.706	0.926184	1.0797
mmu-mir-1912-3p	6.22839	69.6467	25.1616	69.8734		0	8.38214	16.0825	14.0718		0.0691512	0.429393	42.7275	9.63412	4.43502	0.225478
mmu-mir-191-3p	62.2839	0	0	21.8354		34.4759	51.6899	14.1905	15.0769		0.779008	0.99013	21.0298	28.8583	0.728728	1.37225
mmu-mir-191-5p	8476.84	11885.4	9732.25	12306.5		7636.41	11357.3	10047.8	17306.3		0.727277	0.966611	10600.2	11587	0.914843	1.09308
mmu-mir-192-5p	146.367	310.307	112.565	198.703		34.4759	238.891	95.5491	159.815		0.434123	0.915884	191.985	132.183	1.45242	0.688505
mmu-mir-1934-3p	94.4639	7.58528	0	8.73418		34.4759	0	10.4063	17.0872		0.61407	0.959284	27.6959	15.4924	1.78771	0.559375
mmu-mir-193a-5p	441.178	435.119	186.726	264.209		109.174	466.606	241.238	300.534		0.670298	0.965612	331.808	279.388	1.18763	0.842016
mmu-mir-194-2-3p	80.9691	0	58.269	13.1013		45.9679	11.6419	14.1905	21.1077		0.569677	0.944397	38.0848	23.227	1.63968	0.609875
mmu-mir-1943-5p	0	18.6184	7.94577	28.3861		51.7139	1.39702	78.5205	111.569		0.110082	0.554873	13.7376	60.8002	0.225946	4.42583
mmu-mir-194-5p	96.5401	372.368	202.617	270.76		57.4599	282.664	187.314	92.4719		0.370771	0.909852	235.571	154.978	1.52004	0.65788
mmu-mir-1946a	9.34259	20.6871	182.753	37.1203		132.158	41.9107	64.3301	23.118		0.968817	1	62.4757	65.3791	0.955591	1.04647
mmu-mir-1946b	11.4187	2.06871	0	21.8354		22.9839	34.9256	17.0286	12.0615		0.326338	0.893887	8.83072	21.7499	0.406012	2.46298
mmu-mir-1948-5p	0	0.689571	0	4.36709		63.2058	1.39702	22.7047	0		0.0517505	0.378489	1.26417	21.8269	0.0579178	17.2659
mmu-mir-1953	0	0.689571	0	0		5.74599	0	0.946031	24.1231		0.14431	0.632366	0.172393	7.70378	0.0223777	44.6874
mmu-mir-1954	0	2.75828	0	174.684		28.7299	0	8.51428	0		1	1	44.3605	9.31105	4.76428	0.209895
mmu-mir-1957a	694.466	524.764	823.712	4140		5177.13	585.818	858.996	323.651		0.851596	1	1545.74	1736.4	0.890196	1.12335
mmu-mir-1961	20.7613	106.884	262.211	54.5886		8446.6	148.55	2987.56	297.518		3.54492e-06	0.000264451	111.111	2970.06	0.0374104	26.7305
mmu-mir-1964-3p	161.938	62.751	70.1877	189.968		40.2219	94.9976	145.689	223.139		0.908486	1	121.211	126.012	0.961905	1.0396
mmu-mir-1981-3p	75.7788	0	0	28.3861		51.7139	18.627	3.78412	12.0615		0.856047	1	26.0412	21.5466	1.2086	0.827405
mmu-mir-1981-5p	150.519	127.571	83.4306	106.994		91.9358	82.4244	134.336	88.4513		0.62966	0.959284	117.129	99.287	1.1797	0.847675
mmu-mir-1983	52.9413	51.7178	63.5662	277.31		51.7139	52.1555	52.0317	23.118		0.0929246	0.518722	111.384	44.7548	2.48876	0.401806
mmu-mir-199a-5p	0	19.9976	39.7289	0		57.4599	54.0182	140.013	50.2564		0.0786357	0.473083	14.9316	75.4368	0.197935	5.05215
mmu-mir-199b-3p	396.541	4.827	152.294	69.8734		683.772	444.719	436.12	93.477		0.140298	0.622991	155.884	414.522	0.376057	2.65917
mmu-mir-19b-3p	25.9516	19.9976	78.1335	19.6519		34.4759	39.5823	30.273	32.1641		0.927188	1	35.9336	34.1238	1.05304	0.949635
mmu-mir-1a-3p	99.6543	100.677	288.696	194.335		63.2058	10.7105	0	16878.1		1	1	170.841	4238.01	0.0403116	24.8068
mmu-mir-200a-3p	179.585	427.534	423.775	709.652		948.088	505.722	992.386	131.672		0.389785	0.915884	435.136	644.467	0.675188	1.48107
mmu-mir-200a-5p	12.4568	0	18.5401	8.73418		109.174	22.3524	49.1936	19.0974		0.0581301	0.398657	9.93278	49.9543	0.198837	5.02924
mmu-mir-200b-3p	1723.19	1154.34	1460.7	1467.34		2660.39	1215.88	2158.84	932.76		0.547452	0.931402	1451.39	1741.97	0.833192	1.2002
mmu-mir-200b-5p	101.73	30.3411	70.1877	144.114		356.251	138.305	289.485	172.882		0.0182576	0.196735	86.5933	239.231	0.361965	2.7627
mmu-mir-200c-3p	4068.18	2190.08	3909.32	2541.65		6544.68	2396.36	6997.79	3287.78		0.200169	0.717915	3177.31	4806.65	0.661023	1.51281
mmu-mir-203-3p	101.73	54.4761	6.62148	87.3418		132.158	49.8272	172.178	18.0923		0.547205	0.931402	62.5424	93.0637	0.672039	1.48801
mmu-mir-205-5p	334.257	254.452	700.552	417.057		574.599	249.136	257.32	156.8		0.384504	0.913504	426.58	309.464	1.37845	0.725454
mmu-mir-20a-5p	0	42.0638	23.8373	10.9177		63.2058	30.7345	67.1682	11.0564		0.356882	0.899438	19.2047	43.0412	0.446194	2.24118
mmu-mir-2137	651.905	553.726	826.361	2478.32		22708.1	1014.7	16679.5	2559.06		0.000100157	0.00415093	1127.58	10740.3	0.104985	9.52514
mmu-mir-214-3p	162.976	72.405	56.9447	117.911		1402.02	284.061	957.383	175.898		6.48205e-05	0.00302226	102.559	704.841	0.145507	6.87252
mmu-mir-21a-3p	0	140.672	17.2158	50.2215		17.238	113.159	22.7047	52.2667		0.995829	1	52.0275	51.3421	1.01335	0.986826
mmu-mir-21a-5p	38756.2	78304.9	57695.6	81162.4		17812.6	70801.1	27519.1	25393.6		0.0925045	0.518722	63979.8	35381.6	1.80828	0.553012
mmu-mir-21c	3.1142	6.89571	0	39.3038		0	6.51944	4.73015	2.01026		0.350864	0.899438	12.3284	3.31496	3.71902	0.268888
mmu-mir-221-3p	121.454	499.939	350.938	460.728		557.361	613.293	563.834	431.2		0.235001	0.793849	358.265	541.422	0.661711	1.51123
mmu-mir-222-3p	455.711	394.435	443.639	552.437		942.342	621.675	972.519	492.513		0.0637646	0.417266	461.555	757.262	0.609505	1.64068
mmu-mir-223-3p	3011.43	5069.04	2841.94	2292.72		1832.97	3188.47	1219.43	1776.06		0.101283	0.539691	3303.78	2004.23	1.6484	0.606649
mmu-mir-223-5p	0	86.1964	120.511	67.6899		86.1898	110.831	74.7364	360.841		0.267834	0.861224	68.5993	158.149	0.433762	2.30541
mmu-mir-22-3p	5989.64	11268.3	10393.1	5386.8		3367.15	5778.55	4559.87	2340.95		0.0172425	0.194893	8259.45	4011.63	2.05888	0.485702
mmu-mir-224-5p	103.807	42.7534	74.1606	10.9177		183.872	55.8809	57.7079	61.3129		0.466279	0.930064	57.9096	89.6933	0.64564	1.54885
mmu-mir-22-5p	117.301	170.324	121.835	45.8544		51.7139	123.404	84.1967	107.549		0.624884	0.959284	113.829	91.7158	1.2411	0.805735
mmu-mir-23a-3p	27455.8	33666.9	26480.6	26565		16404.8	30650.7	21376.5	27689.3		0.451804	0.915884	28542.1	24030.3	1.18775	0.841926
mmu-mir-23a-5p	1183.39	678.538	507.205	628.861		384.981	557.412	805.072	856.37		0.658723	0.963543	749.5	650.959	1.15138	0.868524
mmu-mir-23b-3p	7473.03	7228.08	6591.02	7755.95		9239.54	7563.48	8530.36	9073.3		0.343397	0.899438	7262.02	8601.67	0.844257	1.18447
mmu-mir-23b-5p	138.063	61.3718	38.4046	141.93		86.1898	141.565	55.8158	86.4411		0.966752	1	94.9424	92.5029	1.02637	0.974306
mmu-mir-24-1-5p	0	22.7558	0	0		22.9839	81.493	7.56824	63.3231		0.0967828	0.523188	5.68896	43.8421	0.12976	7.70652
mmu-mir-24-2-5p	556.403	1066.77	194.671	762.057		390.727	849.856	536.399	455.323		0.712569	0.966611	644.974	558.076	1.15571	0.865269
mmu-mir-24-3p	14827.7	19881	15295.6	12710.4		10314	15728.2	11432.8	12005.3		0.277019	0.868302	15678.7	12370.1	1.26747	0.788973
mmu-mir-25-3p	422.493	383.401	566.799	814.462		1068.75	575.574	1080.37	692.534		0.132946	0.602263	546.789	854.307	0.640038	1.56241
mmu-mir-25-5p	64.3601	32.4098	64.8905	8.73418		126.412	20.9553	60.546	80.4103		0.39702	0.915884	42.5986	72.0808	0.590984	1.69209
mmu-mir-26a-5p	9539.82	14638.2	11581	13538		17117.3	20694.6	16365.4	11121.8		0.22955	0.793849	12324.2	16324.7	0.754942	1.3246
mmu-mir-26b-5p	3460.91	4190.52	3551.76	3602.85		2131.76	5050.24	1983.83	2660.58		0.423287	0.915884	3701.51	2956.6	1.25195	0.798755
mmu-mir-27a-3p	2526.65	4543.58	4958.16	4790.7		3683.18	4270.7	5009.23	5292		0.736051	0.966611	4204.77	4563.78	0.921336	1.08538
mmu-mir-27a-5p	53.9794	36.5473	107.268	126.646		5.74599	85.6841	117.308	95.4872		0.945209	1	81.1101	76.0563	1.06645	0.937692
mmu-mir-27b-3p	2171.63	3536.12	3398.14	4956.65		3194.77	5103.79	3797.37	4219.53		0.563302	0.942205	3515.64	4078.86	0.861915	1.16021
mmu-mir-28a-3p	142.215	239.971	33.1074	216.171		63.2058	158.329	37.8412	111.569		0.310153	0.893887	157.866	92.7364	1.70231	0.587438
mmu-mir-28a-5p	183.738	324.098	63.5662	279.494		206.855	309.673	207.181	197.005		0.838793	1	212.724	230.179	0.924169	1.08205
mmu-mir-28c	40.4845	45.5117	1.3243	48.038		0	79.6303	17.0286	89.4565		0.699493	0.966611	33.8396	46.5288	0.727283	1.37498
mmu-mir-298-5p	9.34259	0	58.269	2.18354		57.4599	0	8.51428	0		0.949847	1	17.4488	16.4935	1.05792	0.945254
mmu-mir-29a-3p	5008.67	7145.33	6077.19	6463.29		5251.83	7653.36	9203.93	7087.16		0.449768	0.915884	6173.62	7299.07	0.845809	1.1823
mmu-mir-29b-1-5p	139.101	126.881	192.023	67.6899		40.2219	97.7916	162.717	61.3129		0.416091	0.915884	131.424	90.5109	1.45202	0.688696
mmu-mir-29b-3p	87.1975	198.596	164.213	106.994		229.839	172.3	295.162	83.4257		0.399932	0.915884	139.25	195.182	0.713439	1.40166
mmu-mir-29c-3p	71.6265	155.153	194.671	67.6899		74.6978	57.278	150.419	88.4513		0.526781	0.931402	122.285	92.7115	1.31899	0.758157
mmu-mir-3060-3p	47.751	0	0	15.2848		5.74599	9.77916	0	12.0615		0.585464	0.948044	15.759	6.89667	2.28501	0.437635
mmu-mir-3060-5p	103.807	19.9976	83.4306	52.4051		2074.3	53.5526	844.805	267.364		4.19746e-05	0.00223665	64.9099	810.006	0.0801352	12.4789
mmu-mir-3068-3p	105.883	25.5141	23.8373	32.7532		11.492	72.1795	12.2984	29.1487		0.567376	0.944397	46.9968	31.2797	1.50247	0.66557
mmu-mir-3068-5p	0	4.827	0	82.9747		0	28.4061	10.4063	0		0.632665	0.959284	21.9504	9.70312	2.2622	0.442047
mmu-mir-3084-3p	6.22839	4.827	5.29718	292.595		0	9.31349	3.78412	12.0615		1	1	77.2369	6.28979	12.2797	0.081435
mmu-mir-30a-3p	294.811	111.021	33.1074	65.5063		218.347	148.084	186.368	171.877		0.460934	0.929342	126.111	181.169	0.696097	1.43658
mmu-mir-30a-5p	1910.04	2201.11	2079.14	3408.51		5510.4	4170.58	6780.2	2345.97		0.0241677	0.237225	2399.7	4701.79	0.510381	1.95932
mmu-mir-30b-3p	94.4639	0	0	13.1013		80.4438	0	22.7047	9.04616		0.988807	1	26.8913	28.0487	0.958737	1.04304
mmu-mir-30b-5p	303.115	1125.38	507.205	659.43		436.695	788.852	376.52	234.195		0.369667	0.909852	648.783	459.066	1.41327	0.70758
mmu-mir-30c-2-3p	89.2736	35.1681	55.6204	17.4684		103.428	37.7196	45.4095	69.3539		0.655442	0.962519	49.3826	63.9777	0.771873	1.29555
mmu-mir-30c-5p	1767.83	3936.07	2460.54	2323.29		2671.88	2538.39	2172.09	1746.91		0.592669	0.948044	2621.93	2282.32	1.1488	0.870472
mmu-mir-30d-5p	49993.2	55236.7	46460.3	72764.4		89212.2	74222.9	109497	67689.4		0.0655304	0.421428	56113.7	85155.5	0.658956	1.51755
mmu-mir-30e-3p	52.9413	48.9595	39.7289	144.114		68.9518	81.493	59.5999	93.477		0.870862	1	71.4359	75.8804	0.941427	1.06222
mmu-mir-30e-5p	2253.64	4713.22	3733.19	3716.39		2447.79	5018.11	3605.32	1578.05		0.680847	0.965612	3604.11	3162.32	1.13971	0.87742
mmu-mir-30f	1.03807	2.75828	0	2.18354		0	0.465674	0.946031	1.00513		0.794369	0.993819	1.49497	0.604208	2.47427	0.40416
mmu-mir-3102-3p	56.0555	19.308	0	6.55063		114.92	12.1075	106.901	87.4462		0.105151	0.55172	20.4785	80.3437	0.254887	3.92331
mmu-mir-31-5p	47.751	62.0614	178.78	91.7089		287.299	51.6899	120.146	37.1898		0.653247	0.962519	95.0753	124.081	0.766235	1.30508
mmu-mir-320-3p	5212.13	2399.71	3008.8	2515.44		7331.88	2666.45	5497.38	4186.36		0.195371	0.714446	3284.02	4920.52	0.667413	1.49832
mmu-mir-320-5p	20.7613	13.7914	22.513	259.842		1993.86	32.1315	1377.42	213.087		0.00137195	0.0337656	79.2269	904.124	0.0876283	11.4118
mmu-mir-322-3p	402.769	459.944	299.291	318.798		310.283	545.305	340.571	183.939		0.829632	1	370.2	345.024	1.07297	0.931994
mmu-mir-322-5p	286.506	121.364	215.86	50.2215		22.9839	142.496	26.4889	26.1334		0.0552941	0.389164	168.488	54.5256	3.09007	0.323617
mmu-mir-324-3p	264.707	416.501	557.529	266.392		333.267	178.353	238.4	461.354		0.517208	0.931402	376.282	302.844	1.2425	0.804831
mmu-mir-324-5p	251.212	228.248	42.3775	82.9747		120.666	33.5286	143.797	63.3231		0.313082	0.893887	151.203	90.3285	1.67392	0.597399
mmu-mir-32-5p	35.2942	111.021	172.158	78.6076		17.238	31.6659	23.6508	0		0.0214195	0.22193	99.2703	18.1386	5.47286	0.18272
mmu-mir-326-3p	158.824	53.097	22.513	28.3861		293.045	52.6212	157.041	103.528		0.147105	0.632366	65.705	151.559	0.433528	2.30666
mmu-mir-328-3p	2842.22	1967.35	1884.47	1430.22		3447.59	1545.57	2646.05	2421.36		0.439854	0.915884	2031.07	2515.14	0.807535	1.23834
mmu-mir-328-5p	0	28.2724	0	4.36709		0	3.25972	24.5968	6.03077		0.972799	1	8.15988	8.47182	0.963178	1.03823
mmu-mir-330-3p	204.499	75.8528	75.4849	52.4051		178.126	37.7196	331.111	119.61		0.354576	0.899438	102.06	166.642	0.612455	1.63277
mmu-mir-330-5p	7.26646	0	14.5673	19.6519		11.492	6.51944	21.7587	58.2975		0.36201	0.906239	10.3714	24.5169	0.423031	2.36389
mmu-mir-331-3p	360.209	95.8504	113.889	135.38		120.666	59.1407	260.158	50.2564		0.470032	0.930307	176.332	122.555	1.4388	0.695026
mmu-mir-331-5p	49.8271	3.44786	0	4.36709		0	16.7643	44.4634	0		0.958019	1	14.4105	15.3069	0.941438	1.06221
mmu-mir-338-3p	0	14.481	22.513	24.019		5.74599	21.421	10.4063	32.1641		0.86135	1	15.2533	17.4344	0.874896	1.14299
mmu-mir-338-5p	21.7994	65.5092	90.0521	85.1582		91.9358	54.9496	74.7364	83.4257		0.747099	0.966611	65.6297	76.2619	0.860584	1.162
mmu-mir-339-3p	248.098	345.475	170.834	159.399		63.2058	153.673	96.4951	167.857		0.0823939	0.480202	230.951	120.308	1.91968	0.520921
mmu-mir-339-5p	243.945	575.102	380.073	471.646		453.933	457.292	299.892	415.118		0.921199	1	417.692	406.559	1.02738	0.973347
mmu-mir-340-3p	8.30452	146.189	7.94577	222.722		126.412	43.7734	80.4126	188.964		0.852516	1	96.2902	109.89	0.876238	1.14124
mmu-mir-340-5p	234.603	404.089	283.399	502.215		155.142	582.559	193.936	133.682		0.494554	0.931402	356.076	266.33	1.33698	0.747956
mmu-mir-342-3p	5142.58	7317.73	4929.03	4650.95		2947.69	5143.84	1852.33	6424.78		0.349847	0.899438	5510.07	4092.16	1.34649	0.742669
mmu-mir-342-5p	497.233	413.053	529.718	379.937		97.6818	309.208	176.908	609.108		0.300644	0.882995	454.985	298.226	1.52564	0.655464
mmu-mir-345-3p	0	0	10.5944	30.5696		0	0	4.73015	2.01026		0.380299	0.913504	10.291	1.6851	6.10704	0.163745
mmu-mir-345-5p	18.6852	0	0	6.55063		40.2219	46.1018	71.8983	0		0.153441	0.643072	6.30895	39.5555	0.159496	6.26974
mmu-mir-3470a	18.6852	32.4098	58.269	80.7911		103.428	8.38214	98.3872	69.3539		0.537394	0.931402	47.5388	69.8877	0.680217	1.47012
mmu-mir-3470b	86.1594	62.0614	68.8634	617.943		764.216	50.2928	636.679	120.615		0.338999	0.899438	208.757	392.951	0.531254	1.88234
mmu-mir-3473e	0	21.3767	97.9979	48.038		1298.59	38.1853	547.752	129.662		0.00207368	0.0378721	41.8531	503.548	0.0831165	12.0313
mmu-mir-3473f	2.07613	51.0283	3.97289	96.076		45.9679	35.3913	24.5968	32.1641		0.895386	1	38.2883	34.53	1.10884	0.901842
mmu-mir-34a-5p	38.4084	657.851	623.743	534.968		275.807	666.38	227.047	355.816		0.705993	0.966611	463.743	381.263	1.21633	0.822142
mmu-mir-34b-3p	1001.73	816.452	2375.79	716.203		5625.32	446.116	6561.67	1766.01		0.0337911	0.293118	1227.54	3599.78	0.341005	2.93251
mmu-mir-34c-3p	53.9794	19.308	100.646	41.4873		206.855	12.5732	461.663	49.2513		0.0702224	0.429393	53.8553	182.586	0.294959	3.3903
mmu-mir-34c-5p	387.198	55.1657	584.014	150.665		1143.45	34.4599	1007.52	99.5078		0.32727	0.893887	294.261	571.235	0.515131	1.94126
mmu-mir-350-3p	30.1039	52.4074	74.1606	6.55063		0	14.9016	2.83809	0		0.0362441	0.307251	40.8056	4.43492	9.20099	0.108684
mmu-mir-351-3p	137.025	60.6822	97.9979	32.7532		126.412	120.144	96.4951	30.1539		0.813254	1	82.1145	93.3012	0.880101	1.13623
mmu-mir-351-5p	817.995	1630.84	1108.44	2039.43		3246.48	1717.87	4275.11	2455.53		0.0184604	0.196735	1399.17	2923.75	0.478555	2.08962
mmu-mir-3535	265.745	169.634	123.16	484.747		1505.45	236.563	3265.7	1217.21		0.00029115	0.00987263	260.821	1556.23	0.167598	5.96665
mmu-mir-361-3p	183.738	501.318	394.64	598.291		367.743	636.111	503.288	655.344		0.433477	0.915884	419.497	540.622	0.775953	1.28874
mmu-mir-361-5p	346.714	800.592	320.48	270.76		235.585	530.869	255.428	307.569		0.464504	0.930064	434.636	332.363	1.30772	0.764692
mmu-mir-362-3p	15.571	114.469	128.457	52.4051		22.9839	71.2482	27.4349	43.2205		0.286091	0.873686	77.7254	41.2219	1.88554	0.530353
mmu-mir-362-5p	79.931	81.3694	108.592	17.4684		5.74599	93.1349	33.1111	40.2052		0.435345	0.915884	71.8403	43.0493	1.66879	0.599236
mmu-mir-365-2-5p	389.275	402.709	374.776	303.513		321.775	429.817	245.022	796.062		0.541869	0.931402	367.568	448.169	0.820155	1.21928
mmu-mir-365-3p	288.582	393.745	293.994	327.532		264.315	598.392	250.698	603.077		0.383875	0.913504	325.963	429.121	0.759607	1.31647
mmu-mir-375-3p	1141.87	295.826	1263.38	366.835		2614.42	249.136	2806.87	807.118		0.150029	0.63592	766.978	1619.39	0.473622	2.11139
mmu-mir-378a-3p	1273.71	921.956	654.202	919.272		367.743	757.652	464.501	788.021		0.118004	0.579152	942.284	594.479	1.58506	0.630892
mmu-mir-378a-5p	43.5987	142.052	18.5401	52.4051		40.2219	80.5617	37.8412	68.3488		0.830758	1	64.1489	56.7434	1.13051	0.884558
mmu-mir-378c	3.1142	15.8601	87.4035	32.7532		0	84.2871	12.2984	46.2359		0.953837	1	34.7828	35.7053	0.974161	1.02652
mmu-mir-3960	77.8549	0	19.8644	8.73418		74.6978	0	12.2984	7.0359		0.895033	1	26.6134	23.508	1.1321	0.883316
mmu-mir-3962	3.1142	0.689571	0	4.36709		0	1.8627	0	2.01026		0.828705	1	2.04271	0.968239	2.10972	0.473996
mmu-mir-3963	1484.43	1864.6	2077.82	2958.7		1516.94	2523.96	1841.92	1822.3		0.743587	0.966611	2096.39	1926.28	1.08831	0.918856
mmu-mir-3968	94.4639	561.311	544.286	410.506		488.409	427.023	445.58	472.411		0.738572	0.966611	402.642	458.356	0.878448	1.13837
mmu-mir-3970	0	0.689571	1.3243	2.18354		0	1.39702	0.946031	0		0.945628	1	1.04935	0.585763	1.79143	0.558214
mmu-mir-421-3p	5.19033	31.7203	19.8644	87.3418		126.412	52.1555	72.8444	71.3642		0.183814	0.693808	36.0292	80.6939	0.446492	2.23968
mmu-mir-423-3p	4965.07	5566.22	6379.13	5666.3		4223.3	4387.12	4913.68	7474.14		0.751521	0.966611	5644.18	5249.56	1.07517	0.930084
mmu-mir-423-5p	19241.6	11385.5	13591.2	11227.8		12445.8	8714.63	10745	18294.4		0.705358	0.966611	13861.5	12550	1.10451	0.90538
mmu-mir-425-3p	0	3.44786	64.8905	56.7722		45.9679	37.7196	8.51428	53.2718		0.870538	1	31.2776	36.3684	0.860022	1.16276
mmu-mir-425-5p	430.797	1055.73	568.123	591.741		597.582	516.899	666.006	398.031		0.504325	0.931402	661.598	544.629	1.21477	0.823202
mmu-mir-429-3p	174.395	221.352	397.289	200.886		804.438	389.769	737.904	205.046		0.0465428	0.377401	248.481	534.289	0.465067	2.15023
mmu-mir-448-3p	70.5884	266.864	115.214	168.133		45.9679	439.597	107.847	244.246		0.547407	0.931402	155.2	209.415	0.741113	1.34932
mmu-mir-448-5p	162.976	11.0331	34.4317	63.3228		11.492	27.9405	16.0825	107.549		0.490345	0.931402	67.941	40.7659	1.66661	0.60002
mmu-mir-449a-5p	0	0	108.592	50.2215		17.238	70.3168	15.1365	59.3026		0.978323	1	39.7034	40.4985	0.980369	1.02002
mmu-mir-450a-5p	22.8374	90.3338	52.9718	111.361		0	122.938	32.165	78.4001		0.830454	1	69.376	58.3758	1.18844	0.841441
mmu-mir-450b-3p	0	60.6822	0	41.4873		143.65	35.3913	10.4063	81.4154		0.355734	0.899438	25.5424	67.7157	0.377201	2.65111
mmu-mir-451a	14.5329	4.13743	22.513	17.4684		143.65	2.32837	79.4666	5.02564		0.116249	0.578144	14.6629	57.6176	0.254487	3.92947
mmu-mir-455-3p	228.374	159.291	190.699	43.6709		1430.75	366.486	1029.28	337.723		0.000350254	0.0108871	155.509	791.06	0.196583	5.08692
mmu-mir-466d-3p	0	1.37914	0	4.36709		11.492	0	14.1905	0		0.472745	0.930307	1.43656	6.42061	0.223742	4.46944
mmu-mir-466f-3p	0	0	9.27007	10.9177		0	11.1762	6.62221	0		0.968684	1	5.04695	4.4496	1.13425	0.881642
mmu-mir-466i-5p	0	0	18.5401	37.1203		0	0	21.7587	4.02052		0.673891	0.965612	13.9151	6.4448	2.15912	0.463152
mmu-mir-466q	141.177	33.789	101.971	755.506		45.9679	43.7734	66.2221	55.2821		0.0080082	0.114887	258.111	52.8114	4.88741	0.204607
mmu-mir-484	2060.56	1677.04	1978.5	1725		1993.86	1481.31	1239.3	2023.32		0.651731	0.962519	1860.27	1684.45	1.10438	0.905484
mmu-mir-486b-5p	10982.7	5335.21	13963.4	17099.3		132663	2595.2	106101	39065.3		0.00162944	0.0337656	11845.2	70106.2	0.16896	5.91855
mmu-mir-497a-5p	12.4568	0	0	4.36709		34.4759	4.19107	0	0		0.679698	0.965612	4.20597	9.66675	0.435097	2.29834
mmu-mir-500-3p	113.149	148.258	201.293	120.095		160.888	84.2871	146.635	132.677		0.726684	0.966611	145.699	131.122	1.11117	0.89995
mmu-mir-500-5p	46.7129	6.20614	27.8102	0		0	0	2.83809	6.03077		0.123086	0.58567	20.1823	2.21722	9.10255	0.109859
mmu-mir-501-3p	1263.33	1652.9	1820.91	1552.5		1045.77	1275.95	1160.78	2465.58		0.844762	1	1572.41	1487.02	1.05742	0.945695
mmu-mir-501-5p	0	8.27485	0	39.3038		34.4759	17.6956	8.51428	16.0821		0.6798	0.965612	11.8947	19.192	0.619773	1.61349
mmu-mir-503-3p	0	15.1706	11.9187	0		11.492	6.98512	0	0		0.818172	1	6.77231	4.61927	1.4661	0.682083
mmu-mir-503-5p	106.921	166.187	13.243	26.2025		63.2058	127.595	76.6285	40.2052		0.977826	1	78.1382	76.9086	1.01599	0.984263
mmu-mir-505-3p	28.0278	3.44786	0	0		22.9839	15.3673	0.946031	11.0564		0.737336	0.966611	7.8689	12.5884	0.625091	1.59977
mmu-mir-505-5p	67.4742	8.96442	68.8634	10.9177		28.7299	13.9702	70.9523	0		0.729373	0.966611	39.0549	28.4131	1.37454	0.727516
mmu-mir-5098	0	9.65399	43.7018	262.025		40.2219	10.2448	7.56824	0		0.124252	0.58567	78.8453	14.5087	5.43433	0.184015
mmu-mir-5099	1757.44	1438.45	1718.94	1500.1		2114.52	1107.37	2036.8	1527.8		0.819603	1	1603.73	1696.62	0.945248	1.05792
mmu-mir-5100	293.772	188.942	158.915	144.114		212.601	180.216	216.641	166.851		0.953774	1	196.436	194.077	1.01215	0.987993
mmu-mir-5106	49.8271	2.06871	13.243	45.8544		5.74599	0.465674	35.0031	11.0564		0.451131	0.915884	27.7483	13.0678	2.12341	0.47094
mmu-mir-5107-5p	197.232	92.4025	125.808	45.8544		0	11.1762	23.6508	35.1795		0.00223374	0.0378721	115.324	17.5016	6.58936	0.15176
mmu-mir-5108	85.1214	0	17.2158	72.057		17.238	5.12242	16.0825	0		0.168952	0.670417	43.5985	9.61072	4.53645	0.220437
mmu-mir-5112	0	0.689571	0	10.9177		63.2058	21.421	14.1905	0		0.121773	0.58567	2.90182	24.7043	0.117462	8.51338
mmu-mir-5113	86.1594	0	21.1887	43.6709		97.6818	38.651	72.8444	16.0821		0.648347	0.962519	37.7548	56.3148	0.670424	1.49159
mmu-mir-511-3p	188.928	24.135	0	34.9367		22.9839	22.3524	0	0		0.173029	0.679366	61.9999	11.3341	5.47022	0.182808
mmu-mir-511-5p	21.7994	126.191	17.2158	144.114		57.4599	155.07	28.3809	176.903		0.621402	0.959284	77.3302	104.453	0.740333	1.35074
mmu-mir-5119	28.0278	0	82.1063	120.095		11.492	10.2448	41.6253	20.1026		0.271085	0.863355	57.5573	20.8662	2.7584	0.362529
mmu-mir-5126	766.092	908.855	1103.14	1176.93		12267.7	840.542	5039.5	996.083		0.00222511	0.0378721	988.754	4785.95	0.206595	4.84039
mmu-mir-5130	1.03807	7.58528	42.3775	6.55063		0	7.91647	1.89206	0		0.212801	0.755949	14.3879	2.45213	5.86749	0.170431
mmu-mir-5132-5p	0	29.6516	0	24.019		0	24.2151	47.3015	0		0.849188	1	13.4176	17.8791	0.750463	1.33251
mmu-mir-5133	0	0.689571	0	2.18354		11.492	4.65674	5.67618	0		0.231981	0.793849	0.718279	5.45622	0.131644	7.59625
mmu-mir-532-3p	264.707	99.2982	194.671	85.1582		143.65	90.8065	42.5714	236.205		0.624733	0.959284	160.959	128.308	1.25447	0.79715
mmu-mir-532-5p	301.039	388.228	227.779	369.019		178.126	245.876	157.987	231.18		0.107977	0.55172	321.516	203.292	1.58155	0.632292
mmu-mir-541-5p	47.751	0	13.243	0		0	0	52.0317	63.3231		0.679918	0.965612	15.2485	28.8387	0.528751	1.89125
mmu-mir-542-3p	0	41.3743	15.8915	26.2025		0	54.4839	36.8952	0		0.933248	1	20.8671	22.8448	0.913429	1.09478
mmu-mir-574-3p	329.067	131.708	246.319	211.804		557.361	334.354	512.749	388.985		0.0302587	0.277876	229.724	448.362	0.512364	1.95174
mmu-mir-574-5p	602.078	339.959	353.587	347.184		459.679	141.099	326.381	146.749		0.234203	0.793849	410.702	268.477	1.52975	0.653703
mmu-mir-615-5p	62.2839	22.7558	0	13.1013		80.4438	34.9256	6.62221	14.0718		0.749428	0.966611	24.5353	34.0158	0.721289	1.38641
mmu-mir-6236	583.393	337.2	850.198	89826.7		3913.02	375.334	1401.07	432.205		1	1	22899.4	1530.41	14.9629	0.0668318
mmu-mir-6238	118.339	0	0	6017.85		252.823	0	0	1.00513		1	1	1534.05	63.4571	24.1745	0.0413658
mmu-mir-6239	4.15226	22.0663	1.3243	2.18354		0	2.79405	1.89206	1.00513		0.265623	0.861224	7.43159	1.42281	5.22318	0.191454
mmu-mir-6240	639.448	734.393	1206.43	65316.4		19145.6	560.206	7301.46	977.99		1	1	16974.2	6996.32	2.42616	0.412175
mmu-mir-6412	7.26646	17.9288	0	74.2405		28.7299	21.421	9.46031	32.1641		0.935221	1	24.859	22.9438	1.08347	0.922961
mmu-mir-6481	0	4.827	0	72.057		17.238	0.931349	0.946031	0		1	1	19.221	4.77883	4.02211	0.248626
mmu-mir-652-3p	13236.4	10676.6	12023.3	9649.08		9848.62	11517.1	12828.2	15570.5		0.676223	0.965612	11396.3	12441.1	0.916025	1.09167
mmu-mir-6538	6.22839	147.568	325.777	209.62		18421.6	227.249	9966.43	834.257		5.95713e-07	7.40669e-05	172.298	7362.39	0.0234025	42.7305
mmu-mir-664-3p	235.641	302.722	241.022	139.747		178.126	158.795	139.066	303.549		0.620953	0.959284	229.783	194.884	1.17907	0.848123
mmu-mir-664-5p	162.976	54.4761	0	78.6076		57.4599	69.3855	58.6539	107.549		0.991784	1	74.015	73.262	1.01028	0.989827
mmu-mir-669c-5p	0	13.7914	0	45.8544		17.238	5.58809	38.7873	0		0.978855	1	14.9115	15.4033	0.968068	1.03299
mmu-mir-669h-3p	9.34259	0	1.3243	21.8354		5.74599	0	4.73015	0		0.473883	0.930307	8.12558	2.61903	3.10251	0.32232
mmu-mir-671-3p	30.1039	74.4737	146.997	45.8544		51.7139	40.9793	35.0031	184.944		0.923332	1	74.3572	78.16	0.951346	1.05114
mmu-mir-671-5p	19.7232	23.4454	38.4046	89.5253		103.428	54.4839	37.8412	0		0.884211	1	42.7746	48.9382	0.874054	1.14409
mmu-mir-672-5p	296.887	105.504	160.24	80.7911		270.061	111.762	59.5999	106.544		0.693024	0.966611	160.855	136.992	1.1742	0.851644
mmu-mir-674-3p	37.3704	215.836	193.347	331.899		229.839	244.013	287.593	293.498		0.478716	0.931402	194.613	263.736	0.737909	1.35518
mmu-mir-674-5p	456.749	81.3694	259.562	106.994		522.885	190.461	201.505	203.036		0.663188	0.965612	226.168	279.472	0.809272	1.23568
mmu-mir-676-3p	12.4568	46.8908	45.0261	80.7911		224.093	111.296	197.72	50.2564		0.0267074	0.255432	46.2912	145.842	0.317407	3.15053
mmu-mir-677-3p	0	0	21.1887	72.057		5.74599	10.7105	18.9206	0		0.512076	0.931402	23.3114	8.84428	2.63576	0.379397
mmu-mir-677-5p	0	0	2.64859	15.2848		34.4759	0	22.7047	0		0.522512	0.931402	4.48335	14.2952	0.313627	3.1885
mmu-mir-690	174.395	80.6798	178.78	2083.1		224.093	29.8032	24.5968	65.3334		1	1	629.239	85.9567	7.32042	0.136604
mmu-mir-6914-3p	6.22839	0	0	13.1013		0	19.0927	0	17.0872		0.712797	0.966611	4.83241	9.04496	0.534266	1.87173
mmu-mir-6918-3p	76.8168	0	0	24.019		22.9839	0	13.2444	0		0.524047	0.931402	25.209	9.05709	2.78334	0.359281
mmu-mir-6948-3p	0	0	19.8644	17.4684		5.74599	0	0	12.0615		0.696672	0.966611	9.3332	4.45188	2.09646	0.476994
mmu-mir-7003-3p	62.2839	64.1301	38.4046	8.73418		11.492	30.7345	17.9746	21.1077		0.236084	0.793849	43.3882	20.3272	2.13449	0.468496
mmu-mir-700-3p	55.0175	361.335	189.374	183.418		137.904	108.036	85.1428	117.6		0.186227	0.694628	197.286	112.171	1.7588	0.568569
mmu-mir-7019-3p	0	9.65399	0	6.55063		0	6.98512	30.273	0		0.63917	0.962519	4.05116	9.31452	0.434929	2.29923
mmu-mir-702-3p	29.0658	0	43.7018	0		51.7139	3.25972	13.2444	10.0513		0.977421	1	18.1919	19.5673	0.929708	1.07561
mmu-mir-7033-5p	1.03807	0	14.5673	233.639		28.7299	32.5972	59.5999	8.04103		0.5479	0.931402	62.3111	32.242	1.93261	0.517436
mmu-mir-7043-3p	64.3601	8.96442	10.5944	0		0	12.1075	7.56824	4.02052		0.285818	0.873686	20.9797	5.92407	3.54143	0.282372
mmu-mir-706	0	0	5.29718	32.7532		45.9679	0	30.273	0		0.688546	0.966611	9.51259	19.0602	0.499081	2.00368
mmu-mir-709	124.568	22.0663	92.7007	220.538		218.347	60.5377	171.232	174.892		0.55185	0.931402	114.968	156.252	0.735786	1.35909
mmu-mir-712-3p	3.1142	2.06871	5.29718	6.55063		45.9679	1.39702	6.62221	1.00513		0.316594	0.893887	4.25768	13.7481	0.309693	3.229
mmu-mir-712-5p	0	6.20614	19.8644	17.4684		155.142	6.98512	60.546	12.0615		0.0671663	0.424628	10.8847	58.6836	0.185482	5.39136
mmu-mir-714	0	15.8601	0	19.6519		235.585	0	131.498	20.1026		0.0513849	0.378489	8.87801	96.7966	0.0917182	10.903
mmu-mir-744-5p	318.686	255.141	234.4	198.703		356.251	226.318	411.523	213.087		0.554413	0.931513	251.733	301.795	0.834118	1.19887
mmu-mir-760-3p	63.322	38.616	0	10.9177		80.4438	1.39702	81.3586	45.2308		0.52719	0.931402	28.2139	52.1076	0.541455	1.84687
mmu-mir-764-3p	0	100.677	64.8905	0		0	30.2688	0	28.1436		0.48439	0.931402	41.392	14.6031	2.83446	0.352801
mmu-mir-764-5p	29.0658	257.21	229.103	91.7089		68.9518	75.4393	14.1905	43.2205		0.050788	0.378489	151.772	50.4505	3.00833	0.33241
mmu-mir-7676-3p	0	0	9.27007	2.18354		0	8.84781	0	10.0513		0.796653	0.993819	2.8634	4.72478	0.60604	1.65006
mmu-mir-7a-5p	154.672	638.543	324.452	611.392		321.775	682.213	341.517	266.359		0.865062	1	432.265	402.966	1.07271	0.93222
mmu-mir-8109	6.22839	0	0	50.2215		5.74599	3.7254	0	0		0.28907	0.873686	14.1125	2.36785	5.96005	0.167784
mmu-mir-8111	0	9.65399	6.62148	98.2595		34.4759	40.9793	157.987	0		0.527312	0.931402	28.6337	58.3606	0.490635	2.03818
mmu-mir-8112	200.347	59.3031	143.024	56.7722		160.888	15.8329	83.2507	61.3129		0.485826	0.931402	114.861	80.321	1.43003	0.699286
mmu-mir-8114	488.929	388.228	576.069	353.734		925.104	340.408	482.476	646.298		0.36759	0.909852	451.74	598.571	0.754697	1.32503
mmu-mir-8115	0	0	37.0803	41.4873		11.492	0	33.1111	0		0.740613	0.966611	19.6419	11.1508	1.76149	0.567703
mmu-mir-8117	0	29.6516	74.1606	17.4684		17.238	8.38214	11.3524	13.0667		0.325754	0.893887	30.3201	12.5098	2.42371	0.41259
mmu-mir-8119	1.03807	0	0	2.18354		68.9518	0.465674	10.4063	5.02564		0.0127732	0.150166	0.805402	21.2124	0.0379685	26.3376
mmu-mir-872-5p	67.4742	0	99.3222	56.7722		91.9358	25.1464	116.362	63.3231		0.726182	0.966611	55.8921	74.1918	0.753347	1.32741
mmu-mir-874-3p	166.09	41.3743	0	6.55063		51.7139	7.45079	29.3269	0		0.425452	0.915884	53.5038	22.1229	2.41848	0.413483
mmu-mir-877-3p	166.09	79.9902	66.2148	54.5886		86.1898	0.465674	77.5745	85.436		0.589701	0.948044	91.721	62.4165	1.4695	0.680504
mmu-mir-877-5p	160.9	251.693	366.83	82.9747		155.142	51.6899	153.257	241.231		0.423157	0.915884	215.6	150.33	1.43418	0.697264
mmu-mir-92a-3p	5792.4	4828.38	7288.92	7985.22		19760.4	3871.15	18016.2	10355.8		0.0510496	0.378489	6473.73	13000.9	0.497944	2.00826
mmu-mir-92b-3p	4269.56	1763.23	4390.04	1864.75		23702.2	1223.79	31937	11401.2		0.000929642	0.0261537	3071.9	17066.1	0.18	5.55554
mmu-mir-92b-5p	262.631	38.616	287.372	39.3038		160.888	46.1018	69.0602	91.4667		0.328318	0.893887	156.981	91.8791	1.70856	0.585289
mmu-mir-93-3p	68.5123	111.021	59.5933	8.73418		51.7139	45.1704	63.384	66.3385		0.86126	1	61.9652	56.6517	1.09379	0.914251
mmu-mir-93-5p	508.652	1221.92	1371.97	1377.82		1580.15	1281.54	1752.05	1182.03		0.379684	0.913504	1120.09	1448.94	0.773041	1.29359
mmu-mir-96-5p	123.53	0	25.1616	15.2848		5.74599	13.0389	8.51428	0		0.127183	0.58567	40.9941	6.82479	6.00664	0.166482
mmu-mir-98-5p	1340.14	800.592	893.9	1340.7		936.596	1428.22	1121.99	717.662		0.887318	1	1093.83	1051.12	1.04064	0.96095
mmu-mir-99a-5p	357.094	278.587	275.454	847.215		2189.22	1426.36	2410.49	473.416		0.00157404	0.0337656	439.587	1624.87	0.270537	3.69635
mmu-mir-99b-3p	548.099	221.352	282.075	200.886		224.093	346.927	215.695	225.149		0.533681	0.931402	313.103	252.966	1.23773	0.807933
mmu-mir-99b-5p	7086.87	11585.5	11071.1	10874.1		9061.42	10942.4	11416.7	16376.6		0.497436	0.931402	10154.4	11949.3	0.84979	1.17676

## Sheet: Coex-M-FA vs O3
	Coex-M-FA-1	Coex-M-FA-2	Coex-M-FA-3	Coex-M-FA-4		Coex-M-O3-1	Coex-M-O3-2	Coex-M-O3-3
	X9.	X10.	X11.	X12.		X13.	X15.	X16.		p.value	q.value	Average-FA	Average-O3	FA/O3	O3/FA
mmu-let-7a-5p	170827	157764	150315	125940		216662	128696	68529.9		0.785553	1	151212	144673	1.0452	0.956758
mmu-let-7b-3p	690.403	171.149	180.702	0		148.358	225.02	232.476		0.838253	1	260.564	117.284	2.22165	0.450116
mmu-let-7b-5p	53902.3	46604.4	120679	22608.1		111927	93570.6	36256.4		0.54657	1	60948.5	63297.3	0.962893	1.03854
mmu-let-7c-5p	37928.6	41919	96396.4	18507.8		129366	77395.8	26975.8		0.340417	1	48687.9	52274.4	0.931392	1.07366
mmu-let-7d-3p	18582.7	15062.4	13565.8	17783.5		15886.8	17373.8	24596.9		0.504105	1	16248.6	15470.6	1.05029	0.952116
mmu-let-7d-5p	48502.6	43649.9	55866.5	37685.4		55205.2	46275.1	25410		0.752662	1	46426.1	45733.9	1.01513	0.985091
mmu-let-7e-5p	37892.2	28022.2	23425.6	30212.3		30426.5	17477.7	12509.4		0.217618	1	29888.1	27220	1.09802	0.910732
mmu-let-7f-5p	49374.7	27680.5	26287.2	23585.1		96092.4	21808.1	13878.4		0.51158	1	31731.9	25851	1.22749	0.814668
mmu-let-7g-5p	14353.1	8423.16	19088.7	8918.64		32068	10963.3	7306.38		0.530109	1	12695.9	12143.5	1.04549	0.95649
mmu-let-7i-5p	7034.84	4357.43	9373.51	1040.67		22595.2	10647.2	4301.42		0.139378	1	5451.61	4923.87	1.10718	0.903195
mmu-let-7k	14.5348	10.6187	26.284	6.17976		30.8466	194.96	11.0703		0.18033	1	14.4043	14.3608	1.00303	0.99698
mmu-mir-100-5p	14.5348	262.97	151.133	3.08988		542.754	199.255	276.757		0.278387	1	107.932	139.064	0.77613	1.28844
mmu-mir-103-3p	5443.28	5779.71	5355.36	4425.33		7412.74	7308	4482.23		0.475461	1	5250.92	5186.8	1.01236	0.987789
mmu-mir-106b-3p	327.033	761.426	1153.21	119.887		169.657	1559.68	125.463		0.955395	1	590.389	678.174	0.870556	1.14869
mmu-mir-106b-5p	0	63.0878	111.707	0		47.0044	45.5194	1.23003		0.871109	1	43.6986	58.2649	0.75	1.33333
mmu-mir-107-3p	0	307.319	59.1389	8.65167		8.07888	273.116	157.444		0.756016	1	93.7773	125.036	0.75	1.33333
mmu-mir-10a-5p	218.022	114.308	1110.5	0		2327.45	453.476	448.961		0.349873	1	360.707	408.268	0.883504	1.13186
mmu-mir-1195	813.949	1295.49	328.549	2806.85		272.479	442.311	761.389		0.108747	1	1311.21	1476.96	0.887774	1.12641
mmu-mir-1198-5p	1315.4	717.077	1879.3	1951.57		1347.7	1557.11	804.44		0.69394	1	1465.84	1515.98	0.966922	1.03421
mmu-mir-1249-3p	6606.06	6734.78	4632.55	10618.1		484.733	4425.68	3494.52		0.0703394	1	7147.86	7328.46	0.975356	1.02527
mmu-mir-125a-3p	0	420.377	900.225	600.055		112.37	205.267	270.607		0.377754	1	480.164	640.219	0.75	1.33333
mmu-mir-125a-5p	94091	70358.5	64376	84878.4		33786.6	51778.7	67009.6		0.124401	1	78426	73204.3	1.07133	0.933419
mmu-mir-125b-5p	3989.8	3707.19	6695.84	533.932		7171.11	7008.26	4216.54		0.35406	1	3731.69	3645.65	1.0236	0.976944
mmu-mir-128-3p	901.157	456.606	114.992	383.145		216.661	348.695	350.559		0.523921	1	463.975	318.248	1.45791	0.685916
mmu-mir-1298-5p	3103.18	2389.22	906.796	1255.73		2140.9	1582.01	1597.81		0.862803	1	1913.73	1517.25	1.26132	0.792822
mmu-mir-1306-5p	145.348	107.437	831.23	0		56.5522	566.845	226.326		0.97218	1	271.004	312.889	0.866134	1.15456
mmu-mir-130b-5p	0	98.6918	216.843	0		508.97	26.6245	0		0.69307	1	78.8836	105.178	0.75	1.33333
mmu-mir-140-3p	2783.41	620.884	2897.81	349.157		1435.84	1375.89	1241.1		0.728309	1	1662.81	1289.28	1.28972	0.775361
mmu-mir-141-3p	58.1392	73.7065	0	0		1.46889	0	1.23003		0.148221	1	32.9614	24.5688	1.34159	0.745382
mmu-mir-142a-3p	0	0	896.94	208.258		353.268	0	295.207		0.896988	1	276.299	368.399	0.75	1.33333
mmu-mir-142a-5p	450.579	186.765	275.981	0		634.56	132.264	49.2012		0.888442	1	228.331	154.249	1.48028	0.675548
mmu-mir-143-3p	1664.23	253.6	42.7114	805.223		5794.76	1648.14	1273.08		0.0590785	1	691.442	367.178	1.88312	0.531033
mmu-mir-145a-5p	101.744	609.64	0	423.932		99.1499	436.299	178.354		0.876402	1	283.829	344.524	0.823829	1.21384
mmu-mir-146a-5p	7.2674	407.884	0	632.19		155.702	212.996	207.875		0.806959	1	261.835	346.691	0.755241	1.32408
mmu-mir-146b-5p	32441.7	16304.1	10405.2	17118.6		31537	8607.45	10547.5		0.786357	1	19067.4	14609.3	1.30515	0.766193
mmu-mir-148b-3p	130.813	422.251	535.536	214.438		627.215	202.69	63.9616		0.906763	1	325.759	390.741	0.833695	1.19948
mmu-mir-150-5p	50.8718	4484.85	108.421	0		22.0333	199.255	387.46		1	1	1161.04	1531.09	0.758306	1.31873
mmu-mir-151-3p	43.6044	55.5922	417.258	1279.83		479.592	349.554	323.498		0.857093	1	449.071	584.226	0.768659	1.30097
mmu-mir-151-5p	0	113.683	36.1404	0		1565.1	1369.02	1066.44		0.00216604	0.101371	37.4558	49.9411	0.75	1.33333
mmu-mir-155-5p	1002.9	589.027	0	770.617		1152.34	0	755.239		0.958143	1	590.636	453.215	1.30322	0.767333
mmu-mir-15a-5p	348.835	36.2286	9.85648	606.235		0	322.93	3.69009		0.582629	1	250.289	217.44	1.15107	0.868756
mmu-mir-15b-5p	1366.27	6547.39	20626.3	3384.66		3104.49	9050.62	4207.93		0.533353	1	7981.16	10186.1	0.783533	1.27627
mmu-mir-16-5p	4491.25	4443	6324.58	3587.35		10532.7	3129.67	1108.26		0.932619	1	4711.55	4784.98	0.984654	1.01559
mmu-mir-181a-2-3p	145.348	101.19	75.5664	0		0	63.5553	170.974		0.988041	1	80.5262	58.9189	1.36673	0.731674
mmu-mir-181a-5p	5312.47	4300.59	3265.78	5394.32		2499.31	2138.55	3279.26		0.0695186	1	4568.29	4320.23	1.05742	0.9457
mmu-mir-181b-5p	1119.18	1354.2	328.549	1179.72		1345.5	413.968	1052.91		0.910906	1	995.412	954.156	1.04324	0.958554
mmu-mir-182-5p	327.033	1505.99	348.262	0		231.35	306.611	76.2619		0.417062	1	545.32	618.083	0.882277	1.13343
mmu-mir-183-5p	0	32.4808	183.988	0		1017.2	1393.06	419.44		0.0260805	0.762854	54.1171	72.1562	0.75	1.33333
mmu-mir-1839-5p	675.868	138.668	98.5648	0.617976		940.823	541.079	252.156		0.383333	1	228.43	79.2837	2.88117	0.347081
mmu-mir-1843a-3p	79.9414	0	601.245	0.617976		151.295	77.297	94.7123		0.769605	1	170.451	200.621	0.849617	1.177
mmu-mir-1843b-3p	0	48.0966	229.985	901.628		0	954.189	490.782		0.744846	1	294.927	393.236	0.75	1.33333
mmu-mir-185-5p	719.472	993.164	676.812	1265.62		1385.9	1486.68	608.865		0.590567	1	913.766	978.531	0.933815	1.07088
mmu-mir-186-5p	58.1392	17.4897	134.705	0		298.184	21.4714	77.4919		0.525685	1	52.5835	50.7316	1.0365	0.964782
mmu-mir-1895	123.546	289.204	459.969	1143.87		73.4444	251.645	260.766		0.198846	1	504.148	631.016	0.798947	1.25165
mmu-mir-191-5p	7245.6	13328.4	8226.88	13259.3		9882.68	10033.2	12543.9		0.92414	1	10515	11604.9	0.90609	1.10364
mmu-mir-192-5p	726.74	22.4867	22.9985	0		30.1122	53.2491	111.933		1	1	193.056	15.1617	12.7331	0.0785353
mmu-mir-193a-5p	138.081	720.2	519.108	0		0	453.476	329.648		0.859653	1	344.347	413.103	0.833563	1.19967
mmu-mir-1957a	363.37	1477.88	988.934	852.19		1283.81	413.11	1234.95		0.914385	1	920.593	1106.33	0.832111	1.20176
mmu-mir-1961	537.787	67.4602	722.809	941.796		763.087	1034.92	7125.57		0.0233889	0.762854	567.463	577.355	0.982867	1.01743
mmu-mir-1964-3p	65.4066	124.926	72.2809	227.415		55.8177	101.345	182.045		0.916895	1	122.507	141.541	0.865526	1.15537
mmu-mir-1981-5p	0	231.114	75.5664	0		284.23	82.4501	161.134		0.60699	1	76.67	102.227	0.75	1.33333
mmu-mir-199a-5p	0	43.0996	52.5679	0		60.2244	56.6845	0		0.841321	1	23.9169	31.8892	0.75	1.33333
mmu-mir-199b-3p	50.8718	0	154.418	0		935.682	414.827	91.0223		0.145225	1	51.3225	51.4727	0.997081	1.00293
mmu-mir-200a-3p	0	244.856	367.975	0		1196.41	36.0719	68.8817		0.507923	1	153.208	204.277	0.75	1.33333
mmu-mir-200b-3p	3633.7	398.515	1573.75	397.977		3864.64	2415.1	1586.74		0.370859	1	1500.99	790.081	1.89979	0.526375
mmu-mir-200b-5p	0	61.8385	98.5648	0		0	395.074	416.98		0.325907	1	40.1008	53.4678	0.75	1.33333
mmu-mir-200c-3p	6024.67	5952.11	7688.06	1600.56		5530.36	6570.25	6329.74		0.727954	1	5316.35	5080.24	1.04648	0.955588
mmu-mir-205-5p	72.674	197.384	246.412	415.28		0	98.7684	252.156		0.576999	1	232.937	286.359	0.813447	1.22934
mmu-mir-2137	348.835	1540.34	101.85	0		2589.65	4420.53	37177.7		0.0018531	0.101371	497.757	547.397	0.909315	1.09973
mmu-mir-214-3p	392.44	760.801	1498.19	0		550.099	1249.64	503.082		0.894988	1	662.856	752.995	0.880293	1.13599
mmu-mir-21a-5p	33771.6	13424	3650.18	7319.93		37273	9008.54	12103.5		0.61046	1	14541.4	8131.36	1.78831	0.559186
mmu-mir-221-3p	356.103	399.764	95.2793	0		821.108	1226.45	581.804		0.195617	1	212.786	165.014	1.2895	0.775493
mmu-mir-222-3p	101.744	426.623	818.088	1192.08		1192	1007.44	463.721		0.609939	1	634.633	812.263	0.781315	1.27989
mmu-mir-223-3p	1286.33	817.643	1458.76	1038.82		2748.29	762.664	2250.96		0.252627	1	1150.39	1105.07	1.04101	0.96061
mmu-mir-22-3p	5116.25	3373.01	4901.96	1619.72		5493.64	2365.29	1293.99		0.667019	1	3752.73	3298.23	1.1378	0.878887
mmu-mir-224-5p	697.67	19.3636	0	0		0	139.135	63.9616		0.648064	1	179.258	6.45453	27.7725	0.0360068
mmu-mir-23a-3p	23292	26826.7	13355.5	26039.7		19885.8	15139.9	19236.4		0.460464	1	22378.5	22074	1.0138	0.986393
mmu-mir-23a-5p	196.22	259.222	384.403	1620.33		201.972	93.6153	784.759		0.50005	1	615.045	754.653	0.815003	1.22699
mmu-mir-23b-3p	3873.52	10642.5	5217.36	3597.86		12759.5	8804.13	8859.91		0.145319	1	5832.8	6485.9	0.899306	1.11197
mmu-mir-24-2-5p	719.472	685.221	272.696	0		857.831	473.229	644.536		0.683149	1	419.347	319.306	1.31331	0.761435
mmu-mir-24-3p	16053.7	16031.2	6994.82	3332.13		17299.1	7478.06	5879.55		0.939454	1	10602.9	8786.04	1.2068	0.828641
mmu-mir-25-3p	276.161	489.711	1291.2	2862.47		692.581	2720.85	940.973		0.804247	1	1229.88	1547.79	0.794606	1.25849
mmu-mir-26a-5p	8793.55	8039.01	11449.9	12623.4		27661.4	10679.9	8808.25		0.254447	1	10226.5	10704.1	0.955378	1.04671
mmu-mir-26b-5p	3146.78	577.784	1156.49	2439.15		6286.84	1217	1731.88		0.370428	1	1830.05	1391.14	1.3155	0.760166
mmu-mir-27a-3p	2906.96	3376.76	1872.73	2295.78		2192.32	2500.99	2831.53		0.895715	1	2613.06	2515.09	1.03895	0.962509
mmu-mir-27b-3p	2754.34	2479.16	1379.91	2288.98		6842.08	2664.17	2819.23		0.123808	1	2225.6	2049.35	1.086	0.920809
mmu-mir-28a-3p	566.857	1086.23	9.85648	0		0	62.6965	190.655		0.340087	1	415.737	365.364	1.13787	0.878834
mmu-mir-29a-3p	4585.73	9251.42	2427.98	5567.35		3577.48	3398.49	5200.57		0.45627	1	5458.12	5748.92	0.949417	1.05328
mmu-mir-29c-3p	0	4.99705	3.28549	3.70786		0.734444	4.29428	6.15015		0.95212	1	2.9976	3.9968	0.75	1.33333
mmu-mir-30a-3p	0	202.381	16.4275	0		459.027	370.167	0		0.412296	1	54.702	72.936	0.75	1.33333
mmu-mir-30a-5p	2136.62	868.238	4481.41	1117.92		7337.1	5355.82	2472.36		0.0952862	1	2151.05	2155.86	0.997769	1.00224
mmu-mir-30b-5p	697.67	91.1962	170.846	200.842		694.05	158.888	138.993		0.863814	1	290.139	154.295	1.88042	0.531797
mmu-mir-30c-2-3p	0	0	3.28549	514.774		64.6311	0	44.2811		1	1	129.515	172.687	0.75	1.33333
mmu-mir-30c-5p	2238.36	865.115	3765.18	3181.34		3288.84	2308.6	1760.17		0.957551	1	2512.5	2603.88	0.964906	1.03637
mmu-mir-30d-5p	63444.4	52462.8	56060.4	54901.6		56169.5	62215.5	61865.6		0.777862	1	56717.3	54474.9	1.04116	0.960464
mmu-mir-30e-3p	0	254.85	55.8534	0		16.1578	0	316.118		0.872164	1	77.6758	103.568	0.75	1.33333
mmu-mir-30e-5p	632.264	1236.15	1580.32	1533.82		1480.64	1101.91	1004.93		0.917088	1	1245.64	1450.1	0.859004	1.16414
mmu-mir-31-5p	181.685	0	98.5648	0		54.3489	18.8948	0		0.662947	1	70.0624	32.8549	2.13248	0.468938
mmu-mir-320-3p	11315.3	9144.6	27430.6	12921.9		11400.8	20364.3	13579.5		0.987681	1	15203.1	16499	0.921455	1.08524
mmu-mir-320-5p	0	1.24926	279.267	0		0	62.6965	998.785		0.435738	1	70.1291	93.5054	0.75	1.33333
mmu-mir-322-3p	973.831	565.291	289.123	0		531.003	298.882	241.086		0.831629	1	457.062	284.805	1.60482	0.623122
mmu-mir-324-3p	0	216.747	1471.9	0		0	475.806	223.866		0.750753	1	422.162	562.883	0.75	1.33333
mmu-mir-328-3p	2122.08	5985.22	11476.2	6077.18		4942.07	9244.72	5621.24		0.94851	1	6415.18	7846.21	0.817615	1.22307
mmu-mir-338-5p	603.194	70.5834	75.5664	0		94.0088	0	159.904		0.644812	1	187.336	48.7166	3.84543	0.260049
mmu-mir-339-3p	0	0	144.562	156.348		0	433.722	146.374		0.640446	1	75.2274	100.303	0.75	1.33333
mmu-mir-339-5p	348.835	20.6128	39.4259	0		47.7389	284.281	210.335		0.679912	1	102.218	20.0129	5.10762	0.195786
mmu-mir-340-5p	138.081	40.601	0	0		168.922	46.3782	0		0.835011	1	44.6704	13.5337	3.30068	0.302968
mmu-mir-342-3p	4302.3	6601.11	3696.18	9755.99		1608.43	4435.99	3680.25		0.124766	1	6088.89	6684.43	0.910908	1.09781
mmu-mir-342-5p	1656.97	685.845	29.5694	440.617		247.508	778.982	179.584		0.507932	1	703.25	385.344	1.82499	0.547948
mmu-mir-3473e	0	6.24631	197.13	0		0	66.1319	354.249		0.645051	1	50.844	67.792	0.75	1.33333
mmu-mir-34b-3p	247.092	792.033	657.099	921.403		419.368	410.533	5992.71		1	1	654.406	790.178	0.828176	1.20747
mmu-mir-34c-5p	0	104.938	39.4259	0		356.94	203.549	217.715		0.187037	1	36.091	48.1213	0.75	1.33333
mmu-mir-351-3p	7.2674	391.019	49.2824	134.101		450.949	103.063	118.083		0.67873	1	145.417	191.468	0.759489	1.31667
mmu-mir-351-5p	1860.45	2497.28	2155.28	1323.71		1443.18	3243.04	2270.64		0.651148	1	1959.18	1992.09	0.98348	1.0168
mmu-mir-3535	0	36.2286	0	733.538		0	265.386	4952.1		0.362482	1	192.442	256.589	0.75	1.33333
mmu-mir-361-3p	210.755	29.9823	124.849	229.269		259.993	299.741	430.511		0.280992	1	148.714	128.033	1.16152	0.860939
mmu-mir-361-5p	704.938	191.762	134.705	151.404		106.494	183.795	307.508		0.604383	1	295.702	159.29	1.85637	0.538685
mmu-mir-365-2-5p	188.952	356.04	1077.64	302.19		380.442	678.496	20.9105		0.731473	1	481.206	578.624	0.831639	1.20245
mmu-mir-365-3p	2499.98	606.517	880.512	901.01		504.563	135.699	345.639		0.023144	0.762854	1222.01	796.013	1.53516	0.651399
mmu-mir-375-3p	123.546	129.299	220.128	0		320.952	1235.03	1551.07		0.0406418	0.922193	118.243	116.476	1.01518	0.985052
mmu-mir-378a-3p	225.289	1993.82	903.511	281.797		256.321	269.681	751.549		0.32288	1	851.105	1059.71	0.803149	1.2451
mmu-mir-378c	0	493.459	3.28549	1.85393		590.493	0	162.364		0.702935	1	124.65	166.199	0.75	1.33333
mmu-mir-3960	0	0.624631	0	1.23595		0	0.858856	6.15015		0.711807	1	0.465146	0.620195	0.75	1.33333
mmu-mir-3962	0	0.624631	0	0.617976		5.14111	1.71771	1.23003		0.607712	1	0.310652	0.414203	0.75	1.33333
mmu-mir-3963	1765.98	3524.8	1011.93	936.234		1105.34	1047.8	2766.34		0.846687	1	1809.73	1824.32	0.992005	1.00806
mmu-mir-3968	1468.01	398.515	611.102	577.19		185.08	1141.42	340.718		0.623152	1	763.705	528.936	1.44385	0.692591
mmu-mir-423-3p	3764.51	2164.35	8552.14	7016.5		3916.06	6240.45	6711.05		0.914547	1	5374.38	5911	0.909216	1.09985
mmu-mir-423-5p	43807.9	46194	63768.2	66224.2		30859.1	59255	34561.4		0.342894	1	54998.6	58728.8	0.936484	1.06782
mmu-mir-425-5p	1213.66	327.307	315.407	931.291		238.694	200.972	870.862		0.479248	1	696.915	524.668	1.3283	0.752844
mmu-mir-429-3p	101.744	0	114.992	0		88.1333	0.858856	111.933		0.915299	1	54.184	38.3308	1.41359	0.707419
mmu-mir-451a	21.8022	52.469	236.556	0.617976		204.175	202.69	11.0703		0.658091	1	77.8612	96.5475	0.806455	1.24
mmu-mir-455-3p	624.996	67.4602	121.563	0		168.188	839.961	551.054		0.438153	1	203.505	63.0078	3.22984	0.309613
mmu-mir-466q	1010.17	56.8415	0	624.156		79.3199	149.441	188.195		0.346334	1	422.792	226.999	1.86252	0.536906
mmu-mir-484	2376.44	2627.82	3600.9	5631		760.884	2227.87	2663.02		0.14979	1	3559.04	3953.24	0.900284	1.11076
mmu-mir-486b-5p	31031.8	68933.1	603115	27145.9		94594.9	515953	76673.9		1	1	182556	233065	0.783287	1.27667
mmu-mir-501-3p	1337.2	2968.25	827.944	1478.82		1043.64	2855.7	1381.32		0.897582	1	1653.05	1758.34	0.940123	1.06369
mmu-mir-5099	1867.72	1339.83	926.509	1624.66		460.496	949.894	2937.31		0.989912	1	1439.68	1297	1.11001	0.900895
mmu-mir-5100	668.601	1088.11	49.2824	0		34.5189	255.08	376.389		0.584259	1	451.498	379.13	1.19088	0.839717
mmu-mir-5106	0	2.49853	0	9.26965		0.734444	4.29428	33.2108		0.575682	1	2.94204	3.92272	0.75	1.33333
mmu-mir-5112	0	0.624631	3.28549	3.70786		0.734444	22.3302	166.054		0.0684425	1	1.9045	2.53933	0.75	1.33333
mmu-mir-5126	7790.65	8406.29	8739.41	2706.12		4823.83	6546.2	9356.84		0.999884	1	6910.62	6617.27	1.04433	0.957552
mmu-mir-532-5p	0	943.818	55.8534	84.0448		160.843	121.099	62.7316		0.483108	1	270.929	361.239	0.75	1.33333
mmu-mir-574-3p	988.366	825.763	134.705	343.595		123.387	231.032	662.986		0.468564	1	573.107	434.688	1.31843	0.758475
mmu-mir-574-5p	792.146	703.335	985.648	2555.33		2621.96	462.923	424.361		1	1	1259.12	1414.77	0.889978	1.12362
mmu-mir-6236	399.707	539.057	239.841	538.257		519.986	641.565	1952.06		0.111403	1	429.216	439.052	0.977597	1.02292
mmu-mir-6239	0	1.24926	3.28549	1.85393		1.46889	0	2.46006		0.882341	1	1.59717	2.12956	0.75	1.33333
mmu-mir-6240	2558.12	1121.84	1113.78	973.931		110.167	1578.58	5350.63		0.498789	1	1441.92	1069.85	1.34778	0.741963
mmu-mir-6395	0	1.24926	9.85648	1.23595		0	2.57657	2.46006		0.797208	1	3.08542	4.1139	0.75	1.33333
mmu-mir-652-3p	12143.8	12117.9	9698.78	16543.8		6043	8792.96	10987.9		0.191598	1	12626.1	12786.8	0.987428	1.01273
mmu-mir-6538	0	90.5716	916.653	376.966		83.7266	1710.84	7243.65		0.043351	0.922193	346.047	461.397	0.75	1.33333
mmu-mir-664-3p	167.15	114.932	65.7099	595.111		108.698	117.663	350.559		0.804712	1	235.726	258.584	0.911601	1.09697
mmu-mir-671-5p	1228.19	21.2375	0	509.831		0	81.5913	148.834		0.265874	1	439.815	177.023	2.48451	0.402494
mmu-mir-672-5p	755.809	0	358.119	0		423.04	146.005	14.7604		0.833062	1	278.482	119.373	2.33287	0.428656
mmu-mir-674-3p	450.579	550.3	164.275	0		16.1578	479.241	151.294		0.818346	1	291.288	238.192	1.22292	0.817718
mmu-mir-674-5p	0	138.044	1583.61	1184.04		2046.16	553.962	1073.82		0.603726	1	726.424	968.565	0.75	1.33333
mmu-mir-676-3p	0	61.2139	68.9954	0		898.225	376.179	255.846		0.038613	0.922193	32.5523	43.4031	0.75	1.33333
mmu-mir-700-3p	188.952	181.143	95.2793	658.763		328.296	231.032	335.798		0.937399	1	281.034	311.728	0.901536	1.10922
mmu-mir-712-3p	0	8.74484	3.28549	19.1573		5.14111	12.024	4.92012		0.970386	1	7.7969	10.3959	0.75	1.33333
mmu-mir-744-5p	392.44	404.761	1422.62	0		235.022	1290	185.735		0.981371	1	554.955	609.127	0.911066	1.09761
mmu-mir-764-5p	0	276.712	413.972	0		476.654	88.4621	322.268		0.722304	1	172.671	230.228	0.75	1.33333
mmu-mir-7653-3p	0	0.624631	154.418	0		0	33.4954	0		1	1	38.7607	51.6809	0.75	1.33333
mmu-mir-7654-3p	0	1.24926	0	0.617976		0.734444	1.71771	3.69009		0.751	1	0.46681	0.622413	0.75	1.33333
mmu-mir-7a-5p	813.949	0.624631	72.2809	0		808.623	74.7204	242.316		0.722887	1	221.714	24.3018	9.12333	0.109609
mmu-mir-8112	0	0	216.843	0		5.87555	0	114.393		1	1	54.2106	72.2809	0.75	1.33333
mmu-mir-8114	1707.84	960.683	4898.67	4852.97		911.445	2790.42	2538.78		0.451304	1	3105.04	3570.77	0.869571	1.14999
mmu-mir-877-3p	1271.79	401.638	229.985	0		0	137.417	22.1405		0.161595	1	475.854	210.541	2.26015	0.442448
mmu-mir-877-5p	792.146	354.166	111.707	1331.74		226.943	549.668	777.379		0.749898	1	647.44	599.204	1.0805	0.925498
mmu-mir-92a-3p	13844.4	16845.7	72300.6	14751.1		15656.1	46394.5	17670.6		0.845536	1	29435.4	34632.5	0.849938	1.17656
mmu-mir-92b-3p	6497.05	6186.97	7096.67	6945.44		2607.28	8415.93	50439.9		0.0577306	1	6681.53	6743.03	0.99088	1.0092
mmu-mir-93-3p	0	46.8474	36.1404	0		0	337.53	183.275		0.30431	1	20.7469	27.6626	0.75	1.33333
mmu-mir-93-5p	2027.6	700.836	3193.5	923.257		1328.61	2621.23	1704.82		0.844402	1	1711.3	1605.86	1.06566	0.938389
mmu-mir-98-5p	2311.03	524.066	1133.5	82.8088		3226.41	1107.06	605.175		0.510125	1	1012.85	580.123	1.74592	0.572763
mmu-mir-99a-5p	421.509	620.259	285.838	1014.72		1537.19	217.29	1407.15		0.350057	1	585.581	640.271	0.914582	1.0934
mmu-mir-99b-3p	363.37	638.373	486.253	526.516		104.291	164.041	710.958		0.51002	1	503.628	550.381	0.915054	1.09283
mmu-mir-99b-5p	13248.5	8856.65	5729.9	11338		6283.17	8380.71	11633.6		0.740692	1	9793.26	8641.52	1.13328	0.882395

## Sheet: Coex-F-FA vs O3
	Coex-F-FA-1	Coex-F-FA-2	Coex-F-FA-3	Coex-F-FA-4		Coex-F-O3-1	Coex-F-O3-2	Coex-F-O3-3	Coex-F-O3-4
	X1.	X2.	X3.	X4.		X5.	X6.	X7.	X8.		p.value	q.value	Average-FA	Average-O3	FA/O3	O3/FA
mmu-let-7a-5p	112530	89375.2	93977.4	75852.7		148009	100328	76335.2	179558		0.309627	0.977639	92933.9	126057	0.737234	1.35642
mmu-let-7b-3p	23.0888	0	9.76718	0		13.4659	0	150.558	202.775		0.138695	0.78866	8.214	91.6998	0.0895748	11.1638
mmu-let-7b-5p	18049.3	8763.68	26787.7	16223.7		48493.1	34905.9	65430.2	62841.1		0.000798359	0.0289405	17456.1	52917.6	0.329874	3.03146
mmu-let-7c-5p	16263.8	9678.46	19694.3	5669.49		51635.1	32139.3	59117.2	95568.2		3.96635e-05	0.0057512	12826.5	59614.9	0.215156	4.6478
mmu-let-7d-3p	12971.3	14242.6	13874.3	35087.3		7193.05	20904.6	24545.2	5512.53		0.523637	1	19043.9	14538.9	1.30986	0.76344
mmu-let-7d-5p	27055.5	26196.6	21773.5	14413.4		34687.1	30459.5	26895.6	40392.8		0.16396	0.807772	22359.7	33108.7	0.675342	1.48073
mmu-let-7e-3p	29.2458	0	223.424	60.8421		11.2216	37.5021	0	7.37364		0.220843	0.902034	78.378	14.0243	5.58872	0.178932
mmu-let-7e-5p	29644.5	20473.5	23187.3	37419.1		30520.5	26348.4	13278.4	23772.6		0.593966	1	27681.1	23480	1.17892	0.848231
mmu-let-7f-5p	31974.9	34445.9	53171.3	19917.7		82132.1	21520.6	14775.6	99856		0.317109	0.977639	34877.5	54571.1	0.63912	1.56465
mmu-let-7g-5p	9811.21	12432.6	9030.98	6836.67		33456.1	7404.25	6589.02	28042.7		0.102374	0.742208	9527.86	18873	0.50484	1.98082
mmu-let-7i-5p	5125.72	7389.88	4814	2136.92		20008.1	4079.19	3901.97	16430.7		0.0677987	0.613546	4866.63	11105	0.438238	2.28187
mmu-let-7k	1.53925	6.5109	13.4299	13.6584		30.2983	11.5105	31.3663	16.222		0.503738	1	8.78462	22.3493	0.39306	2.54414
mmu-mir-101a-3p	116.983	485.062	659.285	0		104.361	175.257	0	89.9584		0.274482	0.927262	315.333	92.3941	3.41291	0.293005
mmu-mir-101b-3p	70.8057	136.729	117.206	1.24168		350.114	224.641	62.7327	89.9584		0.358258	0.99899	81.4956	181.862	0.448119	2.23155
mmu-mir-103-3p	3988.21	5713.32	7058.01	3525.12		7846.15	5532.86	2730.96	6364.19		0.765143	1	5071.16	5618.54	0.902577	1.10794
mmu-mir-106b-3p	492.561	426.464	86.6837	451.97		159.347	794.227	464.222	262.501		0.802343	1	364.42	420.074	0.867513	1.15272
mmu-mir-106b-5p	53.8739	325.545	89.1255	0		274.929	128.844	10.4554	80.3726		0.956812	1	117.136	123.65	0.947318	1.05561
mmu-mir-107-3p	13.8533	32.5545	334.526	142.793		317.572	10.0253	129.648	162.22		0.852572	1	130.932	154.866	0.84545	1.1828
mmu-mir-10a-5p	178.553	296.246	153.833	84.4339		934.76	679.493	1252.56	2454.68		1.41524e-05	0.00410419	178.267	1330.37	0.133997	7.46284
mmu-mir-1187	32.3243	348.333	0	367.536		0	95.4261	87.8257	36.8682		0.323656	0.977639	187.048	55.03	3.39903	0.294202
mmu-mir-1188-3p	1.53925	3.25545	282.027	0		0	1.48523	83.6436	0		1	1	71.7055	21.2822	3.36927	0.2968
mmu-mir-1195	1348.39	735.732	274.702	1123.72		793.368	1120.98	418.218	103.231		0.520689	1	870.634	608.949	1.42973	0.699431
mmu-mir-1198-5p	1668.55	647.835	1076.83	689.13		967.303	1162.94	704.697	806.676		0.766538	1	1020.59	910.403	1.12103	0.892038
mmu-mir-1224-3p	0	0	1.2209	1.24168		0	0.371308	6.27327	0		0.762105	1	0.615643	1.66114	0.370614	2.69822
mmu-mir-1249-3p	4899.45	3659.13	3832.4	8889.15		2377.86	8142.03	3730.5	561.871		0.457996	1	5320.03	3703.07	1.43666	0.696061
mmu-mir-125a-3p	735.763	208.349	39.0687	808.331		600.356	631.594	85.7346	143.786		0.770399	1	447.878	365.368	1.22583	0.815775
mmu-mir-125a-5p	65007.3	54528.8	46506.4	172412		39889.5	91989.6	51888.3	33446.8		0.258936	0.927262	84613.5	54303.5	1.55816	0.641783
mmu-mir-125b-5p	731.146	423.209	2261.1	466.87		3204.89	4205.8	7134.8	4962.46		0.000258684	0.0187546	970.582	4876.99	0.199013	5.02481
mmu-mir-1264-3p	0	146.495	177.03	0		236.776	0	46.004	41.2924		0.998883	1	80.8814	81.0181	0.998313	1.00169
mmu-mir-1264-5p	0	26.0436	233.191	0		199.745	0	94.099	54.5649		0.85318	1	64.8088	87.1021	0.744055	1.34399
mmu-mir-128-3p	543.357	374.377	126.973	214.81		283.907	128.844	428.673	411.449		0.992193	1	314.879	313.218	1.0053	0.994725
mmu-mir-1298-3p	89.2767	32.5545	301.562	0		132.415	264	50.1861	22.1209		0.92497	1	105.848	117.18	0.903293	1.10706
mmu-mir-1298-5p	4577.74	5172.91	4761.5	3542.5		1078.4	4216.94	681.695	1796.22		0.0451988	0.485469	4513.66	1943.31	2.32266	0.43054
mmu-mir-1306-5p	293.998	266.947	482.255	598.488		562.203	267.342	520.681	85.5342		0.802782	1	410.422	358.94	1.14343	0.874564
mmu-mir-130b-5p	53.8739	74.8754	32.9642	463.145		50.4972	30.4472	14.6376	166.644		0.330375	0.977639	156.215	65.5566	2.3829	0.419657
mmu-mir-132-3p	18.471	55.3427	36.6269	44.7003		67.3297	0	125.465	86.2716		0.622728	1	38.7852	69.7666	0.555928	1.79879
mmu-mir-138-5p	0	143.24	8.54628	0		103.239	0	100.372	0		0.882793	1	37.9465	50.9028	0.745471	1.34143
mmu-mir-139-5p	0	58.5981	0	247.093		250.242	395.443	340.847	375.318		0.165211	0.807772	76.4229	340.463	0.224468	4.45498
mmu-mir-140-3p	1199.08	1670.05	1231.89	471.837		710.328	1664.57	1800.43	1576.48		0.571619	1	1143.21	1437.95	0.795027	1.25782
mmu-mir-142a-3p	0	208.349	1003.58	0		251.364	41.5865	0	106.18		0.418273	1	302.982	99.7827	3.03641	0.329336
mmu-mir-142a-5p	295.537	569.704	565.276	196.185		461.208	137.755	115.01	1027.15		0.908503	1	406.675	435.28	0.934284	1.07034
mmu-mir-143-3p	40.0206	113.941	632.425	1.24168		5905.93	732.59	2919.16	3195		0.000220584	0.0187546	196.907	3188.17	0.0617618	16.1912
mmu-mir-145a-5p	0	9.76636	286.911	0		250.242	103.595	794.614	193.189		0.197319	0.864363	74.1693	335.41	0.22113	4.52222
mmu-mir-146a-5p	372.499	380.888	24.418	618.354		1275.9	265.485	2.09109	3938.26		0.111035	0.761536	349.04	1370.43	0.254693	3.92629
mmu-mir-146b-3p	0	227.882	302.783	0		4.48864	335.291	0	41.2924		0.828372	1	132.666	95.268	1.39256	0.718103
mmu-mir-146b-5p	30374.1	28540.5	40430	14309.1		41513.2	21203.9	10062.3	34834.5		0.886347	1	28413.4	26903.5	1.05612	0.946858
mmu-mir-148b-3p	407.902	563.193	311.329	88.159		274.929	409.924	98.2812	263.976		0.646401	1	342.646	261.778	1.30892	0.763989
mmu-mir-149-5p	9.23552	35.81	0	0		94.2615	54.5822	52.2772	95.8573		0.163833	0.807772	11.2614	74.2446	0.151679	6.59285
mmu-mir-150-3p	0	84.6418	0	149.001		0	25.6202	0	120.928		0.808165	1	58.4107	36.637	1.59431	0.62723
mmu-mir-150-5p	407.902	966.869	499.347	2936.56		958.325	596.691	280.206	6283.08		0.419562	1	1202.67	2029.57	0.592573	1.68756
mmu-mir-151-3p	253.977	175.794	540.858	255.785		163.835	366.852	790.432	226.371		0.676393	1	306.604	386.872	0.792518	1.2618
mmu-mir-151-5p	161.622	68.3645	168.484	1.24168		981.891	399.898	1016.27	685.011		0.00365122	0.0962593	99.9279	770.767	0.129647	7.71323
mmu-mir-152-3p	0	0	17.0926	1.24168		0	49.7552	0	112.817		0.328754	0.977639	4.58356	40.643	0.112776	8.86712
mmu-mir-155-5p	634.173	699.922	827.769	1138.62		1106.45	59.4092	186.107	5539.81		0.29056	0.957527	825.12	1722.95	0.478901	2.08811
mmu-mir-15a-5p	0	195.327	57.3822	4.9667		714.816	377.249	37.6396	126.827		0.11754	0.761536	64.419	314.133	0.205069	4.8764
mmu-mir-15b-3p	93.8945	65.109	0	0		7.85513	0	0	139.362		0.971014	1	39.7509	36.8042	1.08006	0.925872
mmu-mir-15b-5p	1040.54	2151.85	1214.79	1786.77		3120.73	1891.81	2703.78	1418.69		0.269313	0.927262	1548.49	2283.75	0.678046	1.47483
mmu-mir-16-5p	1182.15	3681.92	2828.82	1422.96		11382.1	1229.03	1001.63	7363.31		0.118689	0.761536	2278.96	5244.01	0.434583	2.30105
mmu-mir-17-3p	0	32.5545	124.532	116.717		0	0	198.653	14.0099		0.877038	1	68.4509	53.1658	1.2875	0.7767
mmu-mir-17-5p	58.4917	188.816	0	0		159.347	0	64.8238	17.6967		0.990344	1	61.827	60.4668	1.02249	0.978001
mmu-mir-181a-2-3p	475.629	65.109	129.415	257.027		22.4432	707.341	211.2	109.867		0.868562	1	231.795	262.713	0.882314	1.13338
mmu-mir-181a-5p	3343.26	5947.71	3701.76	5849.53		2481.1	2838.65	3098.99	2602.16		0.0698173	0.613546	4710.57	2755.22	1.70969	0.584903
mmu-mir-181b-5p	697.282	485.062	1494.38	833.164		198.622	76.8607	451.675	650.355		0.0807526	0.669093	877.472	344.378	2.54799	0.392466
mmu-mir-181d-5p	1.53925	0	0	316.627		17.9546	0	0	0.737364		1	1	79.5416	4.67298	17.0216	0.0587489
mmu-mir-182-5p	270.909	221.371	385.804	81.9506		1003.21	229.468	1079	836.17		0.0232346	0.320977	240.008	786.963	0.304981	3.2789
mmu-mir-183-5p	0	169.284	816.78	0		491.506	343.088	1028.82	702.708		0.364509	1	246.516	641.53	0.384263	2.60238
mmu-mir-1839-5p	167.779	276.713	323.538	259.51		599.234	546.936	240.475	702.708		0.124704	0.761536	256.885	522.338	0.491798	2.03335
mmu-mir-1843a-3p	129.297	130.218	74.4748	353.878		26.9319	0	104.554	53.0902		0.199698	0.864363	171.967	46.1441	3.72674	0.268331
mmu-mir-1843a-5p	0	61.8536	152.612	106.784		167.202	0	0	41.2924		0.78467	1	80.3125	52.1236	1.54081	0.64901
mmu-mir-1843b-3p	598.77	273.458	282.027	679.196		132.415	31.1898	73.1881	168.856		0.00864887	0.160794	458.363	101.412	4.5198	0.221249
mmu-mir-185-5p	206.26	501.34	454.174	80.7089		935.882	0	474.677	762.434		0.539615	1	310.621	543.248	0.571784	1.74891
mmu-mir-186-5p	112.366	61.8536	144.066	1.24168		157.103	203.477	248.84	259.552		0.220656	0.902034	79.8817	217.243	0.367707	2.71956
mmu-mir-1895	366.342	413.442	355.281	0		295.128	255.088	637.782	54.5649		0.919311	1	283.767	310.641	0.913487	1.09471
mmu-mir-18a-3p	201.642	6.5109	0	0		93.1394	0	48.095	10.3231		0.858857	1	52.0383	37.8894	1.37343	0.728106
mmu-mir-1912-3p	0	39.0654	14.6508	0		5.6108	0	0	59.7265		0.92758	1	13.429	16.3343	0.822137	1.21634
mmu-mir-191-5p	9449.48	10964.4	8457.16	7271.25		6621.87	8879.45	9775.84	9410.97		0.879066	1	9035.56	8672.03	1.04192	0.959767
mmu-mir-192-5p	361.725	45.5763	333.305	137.826		291.762	0	52.2772	226.371		0.667414	1	219.608	142.602	1.54	0.64935
mmu-mir-193a-5p	1409.96	240.903	492.022	216.052		448.864	857.349	209.109	137.887		0.555874	1	589.733	413.302	1.42688	0.700829
mmu-mir-194-2-3p	120.062	0	101.335	108.026		0	0	71.097	80.3726		0.621269	1	82.3555	37.8674	2.17484	0.459804
mmu-mir-194-5p	193.946	45.5763	242.959	28.5585		525.171	37.8734	0	78.8979		0.827371	1	127.76	160.486	0.796083	1.25615
mmu-mir-1946a	264.752	55.3427	0	235.918		10.0994	276.996	0	13.2725		0.642333	1	139.003	75.0919	1.85111	0.540217
mmu-mir-1957a	1526.94	872.461	2486.97	1481.32		3051.16	807.223	1723.06	4981.63		0.253627	0.927262	1591.92	2640.77	0.602826	1.65885
mmu-mir-1961	765.009	71.6199	253.947	168.868		572.302	110.65	2756.06	131.988		0.153197	0.807769	314.861	892.749	0.352687	2.83537
mmu-mir-1964-3p	303.233	166.028	185.576	546.337		0	121.789	43.9129	8.111		0.0379424	0.458471	300.294	43.4532	6.91074	0.144702
mmu-mir-1981-3p	141.611	0	17.0926	0		134.659	0	0	14.7473		1	1	39.676	37.3516	1.06223	0.941417
mmu-mir-1981-5p	178.553	172.539	175.809	90.6423		12.3438	203.105	209.109	261.027		0.88366	1	154.386	171.396	0.900755	1.11018
mmu-mir-1983	10.7748	192.072	166.042	0		83.0399	1.11392	8.36436	29.4945		0.396861	1	92.2221	30.5032	3.02336	0.330758
mmu-mir-199b-3p	43.0991	0	87.9046	0		925.783	378.734	349.212	1119.32		0.000686031	0.0289405	32.7509	693.262	0.0472418	21.1677
mmu-mir-200a-3p	41.5599	32.5545	213.657	0		177.301	85.7721	317.846	673.213		0.117543	0.761536	71.9429	313.533	0.229459	4.35808
mmu-mir-200b-3p	487.944	553.427	756.957	228.468		2742.56	913.417	1415.67	3940.47		0.000755921	0.0289405	506.699	2253.03	0.224897	4.44649
mmu-mir-200b-5p	229.349	149.751	139.182	0		140.27	27.4768	698.424	241.118		0.427289	1	129.57	276.822	0.468064	2.13646
mmu-mir-200c-3p	2087.23	1546.34	2866.67	528.954		2546.18	2944.1	6950.78	6075.14		0.0233566	0.320977	1757.3	4629.05	0.379624	2.63419
mmu-mir-20a-5p	434.07	0	189.239	0		2.24432	0	10.4554	131.988		0.356683	0.99899	155.827	36.172	4.30795	0.232129
mmu-mir-2137	2007.19	589.237	1498.04	332.769		5335.88	1789.33	24994.8	1985.72		0.00048319	0.028025	1106.81	8526.43	0.129809	7.70362
mmu-mir-214-3p	83.1197	61.8536	0	93.1257		328.793	370.565	1440.76	353.935		0.00291822	0.0846284	59.5247	623.513	0.0954667	10.4749
mmu-mir-21a-3p	100.052	0	91.5673	0		16.8324	58.2953	0	18.4341		0.679305	1	47.9047	23.3905	2.04805	0.48827
mmu-mir-21a-5p	32735.3	56892.3	79624.5	15211.8		35246	28156.3	8046.51	32377.6		0.181173	0.818303	46116	25956.6	1.77666	0.562855
mmu-mir-21b	1.53925	0	2.4418	0		0	1.11392	0	0.737364		0.779149	1	0.995262	0.462822	2.15042	0.465025
mmu-mir-21c	0	3.25545	4.88359	0		1.12216	0.742615	0	0		0.58262	1	2.03476	0.466194	4.36462	0.229115
mmu-mir-221-3p	241.663	364.611	565.276	357.603		669.93	451.139	604.325	1903.87		0.0676563	0.613546	382.288	907.317	0.421339	2.37339
mmu-mir-222-3p	689.586	546.916	1285.61	1571.96		1338.74	1081.99	1476.31	2481.97		0.265558	0.927262	1023.52	1594.75	0.641804	1.55811
mmu-mir-223-3p	2836.85	3919.56	1875.3	838.131		3469.72	2109.77	1762.79	3049.74		0.814532	1	2367.46	2598	0.911261	1.09738
mmu-mir-223-5p	0	29.2991	347.956	0		3.36648	0	31.3663	115.029		1	1	94.3137	37.4404	2.51904	0.396977
mmu-mir-22-3p	2382.77	2809.46	6805.28	773.564		10502.3	2043.68	3784.87	2547.59		0.43579	1	3192.77	4719.61	0.676489	1.47822
mmu-mir-224-5p	21.5496	19.5327	240.517	0		107.727	382.818	359.667	202.038		0.178579	0.818303	70.3998	263.063	0.267616	3.7367
mmu-mir-23a-3p	27840.5	31372.8	20612.4	15355.8		26135.1	19213.7	17947.8	21883.5		0.70097	1	23795.4	21295	1.11741	0.894923
mmu-mir-23a-5p	998.976	351.589	1844.78	708.997		237.898	537.654	610.598	262.501		0.0750422	0.640066	976.084	412.163	2.3682	0.422261
mmu-mir-23b-3p	6761.94	6888.54	5715.02	2782.59		9402.59	6449.99	7772.58	10357.7		0.179086	0.818303	5537.02	8495.72	0.651742	1.53435
mmu-mir-23b-5p	78.502	9.76636	169.705	37.2503		28.054	14.481	94.099	240.381		0.799367	1	73.8058	94.2536	0.783055	1.27705
mmu-mir-24-2-5p	90.816	423.209	456.616	104.301		1228.77	306.7	543.683	478.549		0.126047	0.761536	268.735	639.425	0.420277	2.37938
mmu-mir-24-3p	8956.92	13585	8556.05	3291.68		28122.5	6556.55	7352.27	9700.02		0.34303	0.984937	8597.41	12932.8	0.664774	1.50427
mmu-mir-25-3p	1334.53	1253.35	721.55	1374.53		1245.6	1047.46	991.176	1513.81		0.942832	1	1170.99	1199.51	0.976225	1.02435
mmu-mir-26a-5p	10857.9	10804.8	12460.5	5370.25		19038.6	7350.04	17270.3	45924.5		0.04459	0.485469	9873.37	22395.9	0.440857	2.26831
mmu-mir-26b-5p	1937.92	3213.13	4052.16	1280.17		4790.5	1757.03	1599.68	9789.98		0.250589	0.927262	2620.84	4484.3	0.584449	1.71101
mmu-mir-27a-3p	717.292	3255.45	1207.47	943.673		2482.22	1302.92	6028.61	2709.07		0.120519	0.761536	1530.97	3130.71	0.489018	2.04491
mmu-mir-27a-5p	183.171	13.0218	129.415	0		94.2615	0	56.4594	2.94945		0.611799	1	81.402	38.4176	2.11887	0.471949
mmu-mir-27b-3p	1359.16	3320.56	2651.79	1783.05		3074.72	2797.43	2425.66	4989.74		0.278178	0.927262	2278.64	3321.89	0.685947	1.45784
mmu-mir-28a-3p	467.933	263.692	153.833	239.643		242.387	338.261	209.109	140.099		0.718396	1	281.275	232.464	1.20997	0.826464
mmu-mir-28a-5p	726.528	322.29	493.243	0		263.708	15.5949	106.646	209.411		0.311716	0.977639	385.515	148.84	2.59013	0.386081
mmu-mir-28c	317.086	0	1.2209	0		50.4972	0.371308	0	90.6957		0.651048	1	79.5768	35.3911	2.2485	0.444741
mmu-mir-296-3p	55.4131	0	0	109.267		0	0	66.9148	5.89891		0.701157	1	41.1701	18.2034	2.26167	0.442151
mmu-mir-29a-3p	3027.71	5732.85	3489.33	1267.75		3656	3089.65	4479.11	3937.52		0.755109	1	3379.41	3790.57	0.89153	1.12167
mmu-mir-29b-1-5p	163.161	257.181	344.293	186.251		508.339	0	89.9168	421.035		0.941368	1	237.722	254.823	0.93289	1.07194
mmu-mir-29c-3p	1.53925	169.284	18.3135	0		7.85513	35.2742	2.09109	60.4638		0.699385	1	47.2841	26.4211	1.78963	0.558773
mmu-mir-3060-5p	80.0412	84.6418	554.288	0		217.699	590.008	1074.82	89.9584		0.274378	0.927262	179.743	493.121	0.3645	2.74349
mmu-mir-30a-3p	84.659	260.436	54.9404	0		116.705	0	246.748	512.468		0.521212	1	100.009	218.98	0.456703	2.18961
mmu-mir-30a-5p	1291.43	1751.43	3838.5	1177.11		4636.77	3984.13	4466.57	5329.66		0.0221918	0.320977	2014.62	4604.28	0.437553	2.28544
mmu-mir-30b-5p	218.574	374.377	968.172	130.376		389.39	144.81	71.097	894.422		0.856689	1	422.875	374.93	1.12788	0.886621
mmu-mir-30c-1-3p	69.2664	45.5763	0	126.651		249.12	0	165.196	78.1606		0.584392	1	60.3734	123.119	0.490366	2.03929
mmu-mir-30c-2-3p	0	110.685	36.6269	111.751		326.549	0.371308	171.469	109.867		0.46418	1	64.7658	152.064	0.425911	2.34791
mmu-mir-30c-5p	2739.87	2148.6	3046.14	2859.58		2582.09	1525.7	2024.17	4518.56		0.968846	1	2698.55	2662.63	1.01349	0.986692
mmu-mir-30d-5p	62450.6	53002	79216.7	61618.1		38265.7	57216.7	87146.1	52538.6		0.76897	1	64071.9	58791.8	1.08981	0.917591
mmu-mir-30e-5p	1566.96	2008.61	5658.86	628.288		1821.27	1666.8	635.691	1544.04		0.249833	0.927262	2465.68	1416.95	1.74013	0.574669
mmu-mir-30f	0	0	1.2209	1.24168		1.12216	0.371308	0	0		0.808424	1	0.615643	0.373367	1.6489	0.606467
mmu-mir-3102-3p	27.7066	68.3645	29.3015	0		0	310.413	278.115	16.222		0.224878	0.904463	31.3432	151.188	0.207313	4.82362
mmu-mir-31-5p	0	130.218	148.95	0		188.523	249.89	108.737	154.846		0.426732	1	69.7919	175.499	0.397677	2.5146
mmu-mir-320-3p	10480.8	5589.61	11808.5	13740.4		8181.68	12577.3	13792.8	4633.59		0.864778	1	10404.8	9796.35	1.06211	0.94152
mmu-mir-320-5p	1.53925	0	8.54628	0		214.333	0	696.333	32.444		0.00121317	0.0390911	2.52138	235.777	0.0106939	93.5111
mmu-mir-322-3p	823.501	221.371	590.914	55.8754		824.788	110.278	186.107	504.357		0.951357	1	422.915	406.383	1.04068	0.960908
mmu-mir-322-5p	73.8842	345.078	0	0		35.9091	40.4725	0	123.14		0.632075	1	104.741	49.8804	2.09984	0.476228
mmu-mir-324-3p	224.731	192.072	84.2419	307.936		125.682	164.118	508.135	75.9485		0.907519	1	202.245	218.471	0.92573	1.08023
mmu-mir-324-5p	92.3552	0	19.5344	0		7.85513	186.396	46.004	42.0297		0.516763	1	27.9724	70.5713	0.396371	2.52289
mmu-mir-326-3p	70.8057	81.3863	166.042	109.267		3.36648	86.5147	54.3683	70.0496		0.425759	1	106.875	53.5748	1.99488	0.501283
mmu-mir-328-3p	2528.99	2620.64	5353.64	5685.63		1325.27	5870	5133.62	1435.65		0.710851	1	4047.23	3441.14	1.17613	0.850246
mmu-mir-338-5p	121.601	61.8536	24.418	0		40.3978	89.8565	94.099	163.695		0.558006	1	51.9682	97.012	0.535688	1.86676
mmu-mir-339-3p	434.07	110.685	9.76718	0		179.546	36.3882	29.2752	1.47473		0.512117	1	138.631	61.671	2.24791	0.444858
mmu-mir-339-5p	789.637	335.312	83.021	697.822		131.293	414.379	326.21	109.867		0.2752	0.927262	476.448	245.437	1.94122	0.51514
mmu-mir-340-3p	317.086	218.115	174.588	0		40.3978	86.886	25.0931	314.854		0.68067	1	177.447	116.808	1.51914	0.658267
mmu-mir-340-5p	410.981	120.452	35.406	203.635		80.7956	154.835	2.09109	260.289		0.618393	1	192.618	124.503	1.5471	0.646371
mmu-mir-342-3p	7530.03	6006.31	3778.68	8950		3327.21	4747.17	3398.02	4899.78		0.132089	0.776263	6566.25	4093.04	1.60425	0.623345
mmu-mir-342-5p	741.92	410.187	487.138	1737.1		681.152	1031.12	359.667	258.815		0.462742	1	844.087	582.689	1.44861	0.690318
mmu-mir-3470a	30.7851	169.284	0	201.151		5.6108	0	23.002	17.6967		0.125283	0.761536	100.305	11.5774	8.66388	0.115422
mmu-mir-3470b	43.0991	319.034	137.961	0		11.2216	131.814	326.21	56.777		0.961545	1	125.024	131.506	0.95071	1.05185
mmu-mir-3473e	35.4028	78.1308	106.218	70.7755		340.015	16.3375	637.782	93.6452		0.0915768	0.698876	72.6318	271.945	0.267083	3.74416
mmu-mir-3473f	61.5702	9.76636	67.1494	0		76.3069	111.021	173.56	16.9594		0.37929	1	34.6215	94.4619	0.366512	2.72842
mmu-mir-34a-5p	557.21	745.499	401.675	564.962		620.555	470.818	73.1881	293.471		0.400737	1	567.337	364.508	1.55644	0.64249
mmu-mir-34b-3p	572.602	569.704	1521.24	0		1601.32	2530.09	8880.85	2337.44		0.02435	0.320977	665.886	3837.43	0.173524	5.76289
mmu-mir-34c-3p	0	16.2773	108.66	0		140.27	54.2109	405.671	151.897		0.133838	0.776263	31.2343	188.012	0.166129	6.01942
mmu-mir-350-3p	0	48.8318	32.9642	0		11.2216	0	0	8.111		0.523613	1	20.449	4.83315	4.23099	0.236351
mmu-mir-351-3p	0	65.109	172.147	69.5338		115.583	253.603	301.117	87.0089		0.334009	0.978409	76.6974	189.328	0.405103	2.46851
mmu-mir-351-5p	2211.91	1119.88	2364.88	1545.89		1188.37	1439.56	3479.57	1302.18		0.954895	1	1810.64	1852.42	0.977444	1.02308
mmu-mir-3535	140.072	9.76636	166.042	614.629		56.108	1212.69	2810.42	281.673		0.0490189	0.507696	232.627	1090.22	0.213376	4.68657
mmu-mir-361-3p	126.219	335.312	228.308	134.101		80.7956	530.227	357.576	109.13		0.667067	1	205.985	269.432	0.764514	1.30802
mmu-mir-361-5p	349.411	332.056	220.982	566.204		251.364	136.641	135.921	454.216		0.444439	1	367.163	244.536	1.50147	0.666013
mmu-mir-362-3p	27.7066	55.3427	18.3135	0		30.2983	0	0	30.9693		0.804218	1	25.3407	15.3169	1.65443	0.604439
mmu-mir-362-5p	315.547	35.81	24.418	0		198.622	5.19831	0	35.3935		0.748186	1	93.9437	59.8036	1.57087	0.636589
mmu-mir-365-2-5p	880.453	296.246	1734.9	644.43		435.398	1708.39	401.489	131.988		0.628473	1	889.006	669.316	1.32823	0.752881
mmu-mir-365-3p	197.025	550.171	575.043	1147.31		117.827	1041.89	211.2	181.391		0.447632	1	617.387	388.077	1.59089	0.62858
mmu-mir-375-3p	678.811	371.122	736.201	0		382.657	1056.74	3590.4	1819.08		0.0909881	0.698876	446.533	1712.22	0.260792	3.83447
mmu-mir-378a-3p	3314.01	1715.62	1455.31	1262.78		970.669	504.978	1532.77	1623.67		0.206128	0.879077	1936.93	1158.02	1.67262	0.597864
mmu-mir-378a-5p	132.376	0	29.3015	0		13.4659	195.308	0	129.039		0.639883	1	40.4193	84.4531	0.478601	2.08942
mmu-mir-378c	6.15702	133.474	91.5673	1.24168		71.8183	55.6962	0	18.4341		0.72942	1	58.1099	36.4871	1.59261	0.627899
mmu-mir-3960	0	0	1.2209	134.101		92.0172	4.45569	58.5505	0		0.943714	1	33.8305	38.7558	0.872913	1.14559
mmu-mir-3963	3426.38	2959.21	1918.03	1054.18		723.794	3870.51	1419.85	468.963		0.460085	1	2339.45	1620.78	1.44341	0.692804
mmu-mir-3965	0	6.5109	3.66269	0		0	1.11392	0	2.21209		0.662897	1	2.5434	0.831504	3.0588	0.326926
mmu-mir-3968	432.53	738.988	1317.35	316.627		93.1394	777.89	1129.19	294.208		0.72782	1	701.373	573.606	1.22274	0.817833
mmu-mir-421-3p	120.062	74.8754	0	0		67.3297	10.0253	0	78.8979		0.89735	1	48.7343	39.0632	1.24758	0.801555
mmu-mir-423-3p	6386.36	6969.92	6574.53	11754.9		2123.13	9752.77	5783.95	1402.47		0.246358	0.927262	7921.44	4765.58	1.66222	0.601605
mmu-mir-423-5p	26729.1	16619.1	21414.5	63695.5		14897.8	35857.2	29712.3	8437.65		0.382394	1	32114.6	22226.2	1.44489	0.692092
mmu-mir-425-3p	106.209	0	2.4418	0		14.5881	216.101	25.0931	4.42418		1	1	27.1626	65.0516	0.417554	2.3949
mmu-mir-425-5p	210.878	579.47	322.317	444.52		648.609	315.24	401.489	320.753		0.862336	1	389.296	421.523	0.923547	1.08278
mmu-mir-448-3p	81.5805	71.6199	184.356	424.653		155.98	316.354	0	191.715		0.881004	1	190.552	166.012	1.14782	0.871217
mmu-mir-451a	1.53925	0	15.8717	0		47.1308	1.85654	4.18218	28.7572		0.449634	1	4.35273	20.4817	0.212518	4.70547
mmu-mir-455-3p	133.915	32.5545	86.6837	170.11		189.645	152.607	1135.46	120.928		1	1	105.816	399.66	0.264764	3.77695
mmu-mir-466c-3p	0	65.109	0	38.4919		140.27	0.371308	0	9.58573		0.845856	1	25.9002	37.5568	0.689629	1.45006
mmu-mir-466f-3p	10.7748	6.5109	0	0		67.3297	1.48523	0	72.999		0.296289	0.965437	4.32142	35.4535	0.12189	8.20412
mmu-mir-466k	83.1197	16.2773	65.9285	1.24168		0	45.6708	0	0		0.505597	1	41.6418	11.4177	3.64712	0.274189
mmu-mir-466q	674.193	166.028	212.436	514.054		12.3438	0.742615	50.1861	120.19		0.0104912	0.178968	391.678	45.8657	8.53967	0.117101
mmu-mir-484	2582.87	2438.33	1804.49	4502.32		562.203	5095.46	1825.52	1413.53		0.606197	1	2832	2224.18	1.27328	0.785373
mmu-mir-486b-5p	18831.2	14721.2	112668	2006.55		67352.1	68157.6	34927.5	35424.4		0.575323	1	37056.8	51465.4	0.720032	1.38883
mmu-mir-500-3p	0	84.6418	286.911	39.7336		19.0767	41.5865	0	43.5045		0.299975	0.966586	102.822	26.0419	3.94831	0.253273
mmu-mir-500-5p	21.5496	0	0	62.0838		0	196.05	6.27327	0		1	1	20.9083	50.5809	0.413364	2.41918
mmu-mir-501-3p	1317.6	1390.08	1539.55	2674.57		465.697	780.86	1210.74	646.668		0.0338141	0.426352	1730.45	775.991	2.22999	0.448433
mmu-mir-503-3p	0	32.5545	0	111.751		214.333	0	0	62.6759		0.732347	1	36.0763	69.2522	0.520942	1.9196
mmu-mir-503-5p	29.2458	0	48.8359	0		68.4518	0	0	64.1506		0.807102	1	19.5204	33.1506	0.588841	1.69825
mmu-mir-505-5p	0	0	217.32	70.7755		8.97729	0	41.8218	90.6957		0.668286	1	72.0238	35.3737	2.03608	0.491139
mmu-mir-5098	0	0	70.8121	1.24168		0	36.0168	0	4.42418		1	1	18.0134	10.1103	1.7817	0.561262
mmu-mir-5099	1993.33	1614.7	2132.91	2499.49		1392.6	4447.15	2678.68	1707		0.553089	1	2060.11	2556.36	0.805877	1.24088
mmu-mir-5100	109.287	192.072	401.675	0		86.4064	140.354	66.9148	61.2012		0.483531	1	175.759	88.7192	1.98107	0.504779
mmu-mir-5106	3.07851	3.25545	313.771	3.72503		3.36648	179.342	48.095	36.8682		0.87722	1	80.9574	66.9178	1.2098	0.826581
mmu-mir-5107-5p	293.998	205.093	28.0806	245.852		0	500.894	175.651	0		0.912687	1	193.256	169.136	1.1426	0.875194
mmu-mir-5108	0	39.0654	2.4418	58.3587		8.97729	0.371308	58.5505	0		0.835744	1	24.9665	16.9748	1.4708	0.679902
mmu-mir-5112	43.0991	84.6418	0	1.24168		1.12216	121.046	0	89.221		0.757201	1	32.2456	52.8474	0.610165	1.6389
mmu-mir-511-5p	0	107.43	17.0926	0		135.781	184.911	83.6436	44.9792		0.313934	0.977639	31.1306	112.329	0.277138	3.60831
mmu-mir-5119	0	13.0218	207.553	0		326.549	36.3882	0	19.1715		1	1	55.1436	95.5271	0.577256	1.73233
mmu-mir-5126	15979	1702.6	17093.8	7498.48		3736.8	9384.06	7837.4	748.424		0.219687	0.902034	10568.5	5426.67	1.9475	0.513478
mmu-mir-5132-5p	24.6281	26.0436	0	0		0	14.481	60.6416	0		0.860511	1	12.6679	18.7806	0.67452	1.48254
mmu-mir-532-3p	21.5496	100.919	0	0		49.3751	456.337	35.5485	116.503		0.177904	0.818303	30.6171	164.441	0.186189	5.37088
mmu-mir-532-5p	515.65	332.056	133.078	0		99.8723	211.274	322.028	271.35		0.928346	1	245.196	226.131	1.08431	0.922246
mmu-mir-574-3p	337.097	296.246	87.9046	448.245		599.234	405.097	869.893	409.237		0.183413	0.818303	292.373	570.865	0.512158	1.95252
mmu-mir-574-5p	1431.51	543.66	661.727	3431.99		2267.89	1700.59	715.152	792.666		0.835927	1	1517.22	1369.07	1.10821	0.902356
mmu-mir-615-5p	3.07851	0	36.6269	0		60.5967	0	10.4554	0		0.798132	1	9.92636	17.763	0.558821	1.78948
mmu-mir-6236	781.941	823.629	1086.6	1184.56		508.339	1569.15	1168.92	241.855		0.820497	1	969.182	872.065	1.11136	0.899795
mmu-mir-6238	184.71	0	0	73.2589		7.85513	9.28269	211.2	3.68682		0.940729	1	64.4923	58.0062	1.11182	0.899427
mmu-mir-6239	1.53925	6.5109	0	4.9667		1.12216	2.97046	2.09109	1.47473		0.823041	1	3.25421	1.91461	1.69968	0.588348
mmu-mir-6240	1320.68	1084.07	1771.52	1648.95		455.597	1147.34	2994.44	716.718		0.838831	1	1456.3	1328.52	1.09618	0.912258
mmu-mir-652-3p	10607	7966.09	9781.83	9919.75		7307.51	10570.8	7835.31	4893.88		0.439825	1	9568.67	7651.87	1.2505	0.799679
mmu-mir-6538	213.956	107.43	515.219	9.9334		1087.37	278.481	4067.17	334.763		0.00832344	0.160794	211.635	1441.95	0.14677	6.81338
mmu-mir-664-3p	0	341.822	37.8478	522.745		13.4659	222.785	71.097	174.755		0.542697	1	225.604	120.526	1.87183	0.534236
mmu-mir-664-5p	47.7169	113.941	441.965	80.7089		76.3069	0	0	151.897		0.378565	1	171.083	57.051	2.99877	0.33347
mmu-mir-669c-5p	0	91.1527	242.959	0		100.994	0	0	121.665		0.822623	1	83.5278	55.6649	1.50055	0.666423
mmu-mir-669h-3p	0	94.4081	47.615	1.24168		0	43.443	43.9129	4.42418		0.79349	1	35.8162	22.945	1.56096	0.640632
mmu-mir-671-3p	44.6384	39.0654	0	105.542		11.2216	113.62	0	74.4737		0.969767	1	47.3116	49.8289	0.949481	1.05321
mmu-mir-671-5p	172.396	126.963	32.9642	78.2256		20.1989	50.8692	79.4614	77.4232		0.462416	1	102.637	56.9882	1.80103	0.555239
mmu-mir-672-5p	152.386	9.76636	302.783	0		242.387	373.536	102.463	418.823		0.356324	0.99899	116.234	284.302	0.408839	2.44595
mmu-mir-674-3p	206.26	312.523	115.985	0		100.994	281.08	422.4	343.611		0.500445	1	158.692	287.021	0.552893	1.80867
mmu-mir-674-5p	1048.23	384.143	48.8359	84.4339		710.328	336.033	499.77	421.035		0.726334	1	391.411	491.792	0.795889	1.25646
mmu-mir-676-3p	1.53925	0	159.938	0		115.583	0	462.131	259.552		0.271139	0.927262	40.3692	209.316	0.192862	5.18505
mmu-mir-677-5p	3.07851	16.2773	4.88359	0		0	1.85654	8.36436	0		0.700074	1	6.05984	2.55522	2.37155	0.421665
mmu-mir-690	12.314	19.5327	13.4299	115.476		83.0399	9.28269	87.8257	114.291		0.551112	1	40.1881	73.6099	0.54596	1.83163
mmu-mir-700-3p	106.209	78.1308	13.4299	414.72		24.6875	269.941	131.739	8.84836		0.712782	1	153.122	108.804	1.40732	0.710568
mmu-mir-7033-5p	86.1982	35.81	0	1.24168		43.7643	85.0295	0	11.0605		0.936332	1	30.8125	34.9635	0.881274	1.13472
mmu-mir-709	10.7748	130.218	4.88359	130.376		250.242	0	66.9148	0		0.924686	1	69.0631	79.2892	0.871028	1.14807
mmu-mir-712-3p	12.314	6.5109	6.10449	12.4168		4.48864	7.05485	6.27327	0.737364		0.696968	1	9.33654	4.63853	2.01282	0.496814
mmu-mir-712-5p	0	6.5109	0	67.0505		0	0	18.8198	6.63627		1	1	18.3903	6.36402	2.88974	0.346052
mmu-mir-714	84.659	0	0	181.285		17.9546	90.2278	211.2	20.6462		0.855016	1	66.4859	85.0071	0.782121	1.27857
mmu-mir-744-5p	743.46	540.405	349.177	444.52		177.301	479.358	265.568	126.827		0.167125	0.807772	519.39	262.264	1.98041	0.504945
mmu-mir-760-3p	46.1776	78.1308	0	0		11.2216	32.6751	677.513	16.9594		1	1	31.0771	184.592	0.168356	5.93981
mmu-mir-764-5p	186.25	58.5981	0	0		117.827	228.354	64.8238	25.8077		0.654927	1	61.212	109.203	0.560533	1.78402
mmu-mir-7654-3p	1.53925	0	0	3.72503		2.24432	1.11392	2.09109	0.737364		0.968908	1	1.31607	1.54667	0.850903	1.17522
mmu-mir-7a-5p	264.752	423.209	827.769	166.385		1186.12	427.746	112.919	738.101		0.511841	1	420.528	616.223	0.682429	1.46535
mmu-mir-8112	181.632	55.3427	407.78	0		241.265	494.582	267.659	171.806		0.506027	1	161.189	293.828	0.548582	1.82288
mmu-mir-8114	1052.85	504.595	534.753	3854.16		269.319	1491.17	1348.75	204.25		0.329316	0.977639	1486.59	828.373	1.79459	0.55723
mmu-mir-874-3p	113.905	0	17.0926	273.169		0	0	33.4574	5.89891		0.144011	0.789687	101.041	9.83908	10.2694	0.0973767
mmu-mir-877-3p	35.4028	65.109	85.4628	886.556		175.057	64.2362	0	7.37364		1	1	268.133	61.6667	4.34809	0.229986
mmu-mir-877-5p	858.904	774.798	445.628	342.702		72.9405	1738.09	345.03	214.573		0.974469	1	605.508	592.659	1.02168	0.978779
mmu-mir-92a-3p	9498.74	9720.78	13178.4	17539.9		7070.74	12386.5	13257.5	11654.8		0.69609	1	12484.4	11092.4	1.1255	0.888495
mmu-mir-92b-3p	4151.37	2109.53	8573.14	4430.3		9724.65	11805	86393.3	6307.41		1	1	4816.09	28557.6	0.168645	5.92963
mmu-mir-92b-5p	195.485	0	214.878	43.4586		2.24432	160.405	98.2812	18.4341		0.670129	1	113.455	69.8411	1.62448	0.615582
mmu-mir-93-5p	1466.91	1481.23	1053.63	964.782		1422.9	1744.77	1160.55	1505.7		0.612881	1	1241.64	1458.48	0.851323	1.17464
mmu-mir-98-5p	380.196	1246.84	1462.64	1511.12		2845.8	465.62	202.836	3012.87		0.543942	1	1150.2	1631.78	0.704872	1.4187
mmu-mir-99a-5p	218.574	146.495	481.034	0		1339.86	157.434	1225.38	1640.63		0.0431752	0.485469	211.526	1090.83	0.193913	5.15694
mmu-mir-99b-3p	427.913	410.187	48.8359	266.96		20.1989	0	407.762	204.25		0.551972	1	288.474	158.053	1.82518	0.547893
mmu-mir-99b-5p	12919	11947.5	10779.3	19390		3583.06	12689.8	10856.9	5678.44		0.150001	0.805559	13758.9	8202.06	1.6775	0.596126

## Sheet: KO-M-FA vs O3
	KO-M-FA-1	KO-M-FA-2	KO-M-FA-3	KO-M-FA-4		KO-M-O3-1	KO-M-O3-2	KO-M-O3-3	KO-M-O3-4
	X25.	X26.	X27.	X28.		X29.	X30.	X31.	X32.		p.value	q.value	Average-FA	Average-O3	FA/O3	O3/FA
mmu-let-7a-5p	146584	116357	107050	126552		64558.4	80450.2	50826.5	51444.1		0.00332447	0.0419395	124136	61819.8	2.00802	0.498002
mmu-let-7b-3p	9.94156	53.3042	0	92.6894		298.228	139.471	63.9984	492.379		0.0385272	0.274716	38.9838	248.519	0.156864	6.37494
mmu-let-7b-5p	6375.38	45695	5996.82	14472.5		15889.6	30931.5	14111.6	50696		0.395622	0.830085	18134.9	27907.2	0.64983	1.53886
mmu-let-7c-2-3p	6.391	14.5375	0	43.564		111.338	0	104.418	0		0.421198	0.833788	16.1231	53.9392	0.298913	3.34546
mmu-let-7c-5p	10124.4	38807.9	6580.3	14327.9		16752.4	33030.2	23265.1	43695.8		0.231571	0.662253	17460.1	29185.9	0.598239	1.67157
mmu-let-7d-3p	7034.01	11120	8788.26	13209.2		8290.73	14044.5	9358.92	17649.3		0.487505	0.886151	10037.9	12335.9	0.813713	1.22893
mmu-let-7d-5p	31873.7	29752.2	23994.1	27924.5		18211.8	27106	12781.2	14191.2		0.0943181	0.418059	28386.1	18072.5	1.57068	0.636668
mmu-let-7e-3p	0	30.2865	77.6155	42.6371		0	112.905	42.1042	0		0.983164	1	37.6348	38.7522	0.971164	1.02969
mmu-let-7e-5p	23058	23466	22423.4	20189.6		13141.9	14504.9	5615.02	10561.3		0.012532	0.117566	22284.2	10955.8	2.03401	0.491639
mmu-let-7f-5p	125557	45200.7	57120.9	58225.6		44175.5	37603.9	42212	13084.3		0.048763	0.324572	71526.1	34268.9	2.0872	0.479111
mmu-let-7g-5p	50749.9	15889.5	15775.7	20568.7		17138.2	12428.4	13630	6370.4		0.0531205	0.328054	25745.9	12391.7	2.07767	0.481308
mmu-let-7i-3p	45.0921	33.9208	57.1904	3.70757		0	88.5528	87.5768	301.535		0.209603	0.64252	34.9777	119.416	0.292906	3.41406
mmu-let-7i-5p	25429.8	11779	8665.03	11914.3		9461.77	8206.63	7656.23	4950.51		0.0494775	0.324572	14447	7568.79	1.90876	0.523899
mmu-let-7k	4.61572	6.05729	7.48922	123.277		11.9291	13.2829	5.05251	11.4507		1	1	35.3598	10.4288	3.39059	0.294934
mmu-mir-100-5p	41.8966	93.2823	36.7653	44.4909		407.578	449.405	505.251	328.253		1.7283e-07	8.09832e-06	54.1088	422.622	0.128031	7.8106
mmu-mir-101a-3p	394.822	535.465	116.423	305.875		1385.77	774.837	837.032	167.943		0.0901893	0.417609	338.146	791.394	0.427279	2.34039
mmu-mir-101b-3p	437.428	293.173	113.019	17.611		272.381	234.665	355.36	0		0.99754	1	215.308	215.601	0.998638	1.00136
mmu-mir-101c	0.355056	0	27.2335	53.7598		3.97637	0	5.05251	0		0.243081	0.666561	20.3371	2.25722	9.0098	0.11099
mmu-mir-103-3p	9277.96	8150.69	8587.41	8000.95		7718.13	4091.14	5768.28	5553.58		0.113759	0.466411	8504.25	5782.78	1.47062	0.679987
mmu-mir-106b-3p	182.144	96.9167	407.822	455.105		109.35	197.03	217.258	843.534		0.755962	0.984168	285.497	341.793	0.835292	1.19719
mmu-mir-106b-5p	196.701	266.521	77.6155	33.3682		298.228	0	124.628	0		0.780055	0.984168	143.551	105.714	1.35792	0.73642
mmu-mir-107-3p	258.836	151.432	238.974	123.277		109.35	50.9178	269.467	7.63379		0.396718	0.830085	193.13	109.342	1.76629	0.566159
mmu-mir-10a-5p	485.361	626.324	57.1904	121.423		839.014	765.981	2098.47	816.815		0.020564	0.1775	322.575	1130.07	0.285446	3.50329
mmu-mir-10b-5p	18.1078	1.21146	0	0.926894		81.5156	0	3.36834	0		1	1	5.06155	21.221	0.238516	4.19259
mmu-mir-1187	0.710111	0	0	14.8303		65.6101	0	48.8409	0		0.312702	0.759749	3.8851	28.6127	0.135782	7.36474
mmu-mir-1195	210.903	298.019	180.422	715.562		254.488	170.464	208.837	286.267		0.338823	0.778679	351.226	230.014	1.52698	0.654888
mmu-mir-1198-5p	567.024	1050.33	757.092	1318.04		592.479	513.606	459.778	500.013		0.0624142	0.335604	923.123	516.469	1.78737	0.55948
mmu-mir-1249-3p	967.881	1315.64	1879.79	3229.3		1320.15	1771.06	436.2	5897.1		0.642714	0.956585	1848.15	2356.13	0.784403	1.27485
mmu-mir-125a-3p	150.189	428.856	284.59	224.308		363.838	608.8	188.627	396.957		0.392044	0.830085	271.986	389.555	0.698195	1.43226
mmu-mir-125a-5p	39586.9	39223.4	36760.5	70874.9		32938.3	45666.7	32432	43676.7		0.491495	0.886151	46611.4	38678.4	1.2051	0.829805
mmu-mir-125b-1-3p	0	13.326	0	9.26894		0	39.8487	70.7351	0		0.418866	0.833788	5.64875	27.646	0.204324	4.89418
mmu-mir-125b-5p	649.397	4020.83	356.759	1167.89		2872.93	4544.97	6325.74	8465.87		0.0125452	0.117566	1548.72	5552.38	0.278929	3.58514
mmu-mir-1264-3p	153.029	123.569	178.38	13.9034		159.055	139.471	102.734	0		0.856591	0.988254	117.22	100.315	1.16852	0.855782
mmu-mir-1264-5p	167.231	98.1281	218.549	116.789		153.09	0	127.997	0		0.457134	0.876842	150.174	70.2718	2.13705	0.467935
mmu-mir-128-3p	364.997	196.256	459.566	117.715		1059.7	161.609	587.775	0		0.566895	0.929708	284.634	452.272	0.629342	1.58896
mmu-mir-1298-3p	94.4448	156.278	113.019	196.501		65.6101	0	85.8926	0		0.187805	0.618025	140.061	37.8757	3.69791	0.270423
mmu-mir-1298-5p	3787.38	3873.03	4713.44	2777.9		5624.58	3221.11	2959.08	1381.72		0.691108	0.968084	3787.94	3296.62	1.14904	0.870294
mmu-mir-1306-3p	24.8539	19.3833	0	40.7833		19.8819	11.0691	25.2625	0		0.766083	0.984168	21.2551	14.0534	1.51246	0.661175
mmu-mir-1306-5p	211.613	181.719	198.805	526.476		93.4447	456.047	197.048	927.505		0.465693	0.883123	279.653	418.511	0.668209	1.49654
mmu-mir-130b-5p	168.651	58.15	140.253	123.277		167.008	30.9935	87.5768	0		0.507297	0.886151	122.583	71.3944	1.71698	0.582419
mmu-mir-132-3p	26.2741	59.3615	23.8293	3.70757		180.925	46.4902	119.576	0		0.243864	0.666561	28.2931	86.7478	0.326154	3.06604
mmu-mir-138-5p	13.1371	0	125.955	110.3		222.677	254.589	21.8942	0		0.553333	0.914261	62.3481	124.79	0.499624	2.0015
mmu-mir-139-5p	20.2382	25.4406	190.635	51.906		670.018	13.2829	255.994	34.352		0.141618	0.533918	72.0549	243.412	0.296021	3.37814
mmu-mir-140-3p	1778.47	1915.32	1623.12	1416.29		1540.84	2003.51	1537.65	820.632		0.653665	0.964191	1683.3	1475.66	1.14071	0.876645
mmu-mir-140-5p	124.269	55.7271	89.1898	76.9322		107.362	436.122	149.891	0		0.392859	0.830085	86.5296	173.344	0.499179	2.00329
mmu-mir-141-3p	74.2066	14.5375	52.4245	11.1227		196.83	0	811.769	0		0.100697	0.433172	38.0728	252.15	0.150993	6.62283
mmu-mir-142a-3p	134.566	180.507	502.458	157.572		928.482	433.909	560.828	236.647		0.0920846	0.417609	243.776	539.967	0.451465	2.21501
mmu-mir-142a-5p	2454.14	379.187	1288.15	1004.75		1119.35	1308.37	1749.85	171.76		0.754175	0.984168	1281.56	1087.33	1.17863	0.848446
mmu-mir-143-3p	369.613	837.118	67.403	462.52		3936.61	3717	5369.13	2832.14		1.83945e-06	6.03341e-05	434.163	3963.72	0.109534	9.12955
mmu-mir-144-3p	0	27.8635	55.1479	76.9322		89.4683	57.5593	261.046	522.914		0.0538896	0.328054	39.9859	232.747	0.1718	5.82073
mmu-mir-144-5p	28.7595	317.402	108.253	454.178		61.6337	442.764	166.733	0		0.731892	0.981828	227.148	167.783	1.35382	0.738648
mmu-mir-145a-5p	0	71.4761	0	119.569		145.138	564.524	461.462	1099.27		0.0187315	0.166052	47.7613	567.597	0.0841465	11.884
mmu-mir-146a-5p	926.34	128.415	251.229	225.235		751.534	11.0691	537.25	0		0.859759	0.988254	382.805	324.963	1.17799	0.848901
mmu-mir-146b-3p	61.0696	400.993	174.975	287.337		230.629	117.332	53.8934	320.619		0.66351	0.964191	231.094	180.619	1.27946	0.781582
mmu-mir-146b-5p	75843.8	28377.2	51484.3	47564.5		32282.2	24502.5	26025.5	8595.64		0.0279862	0.218559	50817.4	22851.5	2.22382	0.449677
mmu-mir-148a-3p	58.9392	16.9604	30.6377	38.0026		87.4801	57.5593	122.944	0		0.47961	0.886151	36.135	66.9959	0.539361	1.85405
mmu-mir-148b-3p	481.1	306.499	230.123	419.883		375.767	553.455	299.782	824.449		0.351518	0.800679	359.401	513.363	0.700092	1.42838
mmu-mir-149-5p	3.55056	25.4406	0	14.8303		590.491	37.6349	77.4717	171.76		0.000876595	0.0143762	10.9554	219.339	0.0499471	20.0212
mmu-mir-150-5p	262.031	433.702	488.161	360.562		777.38	376.349	557.46	274.816		0.493585	0.886151	386.114	496.501	0.777669	1.28589
mmu-mir-151-3p	190.31	329.517	197.443	180.744		320.098	351.997	574.301	381.689		0.0893332	0.417609	224.503	407.021	0.551576	1.81299
mmu-mir-151-5p	257.77	536.676	83.7431	89.9087		560.668	916.521	557.46	393.14		0.0667067	0.341872	242.025	606.947	0.398757	2.50779
mmu-mir-152-3p	119.654	0	0.680838	11.1227		268.405	148.326	122.944	0		0.26235	0.682942	32.8643	134.919	0.243586	4.10533
mmu-mir-155-5p	862.075	198.679	424.843	466.227		214.724	396.274	210.521	0		0.236337	0.662253	487.956	205.38	2.37587	0.420898
mmu-mir-15a-5p	454.116	450.663	404.418	255.823		624.29	239.092	503.566	458.027		0.666488	0.964191	391.255	456.244	0.857556	1.1661
mmu-mir-15b-3p	81.3077	1.21146	9.53173	14.8303		61.6337	33.2073	13.4733	0		0.990358	1	26.7203	27.0786	0.986769	1.01341
mmu-mir-15b-5p	1629.35	3313.34	1263.64	2585.11		658.089	1259.66	1254.71	3332.15		0.471022	0.883123	2197.86	1626.15	1.35157	0.73988
mmu-mir-16-2-3p	0	9.69167	27.2335	0		27.8346	106.263	35.3675	0		0.327662	0.778679	9.2313	42.3664	0.217892	4.58943
mmu-mir-16-5p	15086.3	5449.14	5817.76	5973.83		6052.04	4996.59	6504.26	2503.88		0.190439	0.618025	8081.76	5014.19	1.61178	0.620433
mmu-mir-17-5p	120.009	110.243	24.5102	83.4204		61.6337	0	10.105	0		0.156754	0.565002	84.5455	17.9347	4.71408	0.212131
mmu-mir-181a-1-3p	19.173	8.48021	59.2329	21.3186		0	90.7666	21.8942	0		0.973393	1	27.0512	28.1652	0.960447	1.04118
mmu-mir-181a-2-3p	20.5932	147.798	60.5946	98.2507		33.7991	130.615	48.8409	885.519		0.111817	0.466411	81.8091	274.694	0.297819	3.35774
mmu-mir-181a-5p	5596.39	4035.37	5894.7	4811.5		3948.54	3513.33	6138.79	4190.95		0.600943	0.95327	5084.49	4447.9	1.14312	0.874798
mmu-mir-181b-5p	1059.13	505.178	835.388	1085.39		405.59	1104.7	456.41	438.943		0.325228	0.778649	871.272	601.409	1.44872	0.690266
mmu-mir-181c-5p	9.94156	31.4979	9.53173	0		125.256	150.54	200.416	0		0.0403393	0.281517	12.7428	119.053	0.107035	9.34275
mmu-mir-181d-5p	0.355056	0	0	1.85379		111.338	0	25.2625	3.81689		0.0122927	0.117566	0.552211	35.1044	0.0157305	63.5708
mmu-mir-182-5p	393.047	270.155	140.253	108.447		592.479	53.1317	549.039	614.52		0.2205	0.657491	227.975	452.292	0.504044	1.98395
mmu-mir-183-5p	185.339	483.372	170.89	122.35		147.126	159.395	355.36	0		0.630485	0.956585	240.488	165.47	1.45336	0.68806
mmu-mir-1839-3p	79.5324	70.2646	23.8293	26.8799		57.6574	0	33.6834	0		0.497156	0.886151	50.1266	22.8352	2.19515	0.45555
mmu-mir-1839-5p	1709.59	209.582	394.886	758.199		572.597	522.461	496.83	0		0.394605	0.830085	768.065	397.972	1.92995	0.518149
mmu-mir-1843a-3p	101.901	35.1323	43.5736	199.282		172.972	0	6.73667	202.295		0.997897	1	94.9722	95.501	0.994463	1.00557
mmu-mir-1843a-5p	139.892	35.1323	108.934	9.26894		39.7637	70.8422	102.734	0		0.733946	0.981828	73.3068	53.335	1.37446	0.727559
mmu-mir-1843b-3p	43.6718	36.3438	121.189	319.778		55.6692	382.991	220.626	0		0.78986	0.984168	130.246	164.821	0.790223	1.26547
mmu-mir-1843b-5p	182.144	39.9781	152.508	90.8356		206.771	0	101.05	244.281		0.841308	0.987004	116.366	138.026	0.843077	1.18613
mmu-mir-184-3p	66.3954	105.397	42.212	56.5405		69.5865	68.6284	8.42084	0		0.496465	0.886151	67.6362	36.6589	1.84501	0.542002
mmu-mir-185-3p	0	41.1896	32.6802	37.0757		0	0	23.5784	0		0.421978	0.833788	27.7364	5.89459	4.7054	0.212522
mmu-mir-185-5p	1090.73	633.593	473.863	953.773		711.77	0	368.833	694.675		0.448371	0.870212	787.99	443.819	1.77547	0.56323
mmu-mir-186-5p	372.808	583.923	381.95	298.46		753.522	24.352	673.667	19.0845		0.8828	0.988254	409.285	367.657	1.11323	0.898289
mmu-mir-187-5p	28.4044	0	4.76587	0		0	79.6975	40.42	0		0.503127	0.886151	8.29258	30.0294	0.276149	3.62124
mmu-mir-1895	43.6718	301.653	121.189	52.8329		813.168	808.044	245.889	664.14		0.00277971	0.0379894	129.837	632.81	0.205175	4.87389
mmu-mir-18a-3p	0	0	83.0622	4.63447		0	0	63.9984	526.731		0.25969	0.682942	21.9242	147.682	0.148455	6.73605
mmu-mir-18a-5p	12.0719	150.221	4.08503	0		0	0	18.5259	175.577		1	1	41.5944	48.5257	0.857163	1.16664
mmu-mir-1912-3p	74.9167	4.84583	40.1694	6.48825		49.7046	0	42.1042	0		0.80964	0.984168	31.6051	22.9522	1.37699	0.726219
mmu-mir-191-3p	103.676	24.2292	0	55.6136		49.7046	0	40.42	0		0.63203	0.956585	45.8798	22.5312	2.03628	0.491092
mmu-mir-191-5p	13055.4	8562.59	14185.9	12009.8		6459.61	9140.86	8200.22	10023.2		0.162417	0.579053	11953.4	8455.96	1.41361	0.707409
mmu-mir-192-5p	303.573	32.7094	142.976	114.008		614.349	92.9804	119.576	187.028		0.391107	0.830085	148.316	253.483	0.585113	1.70907
mmu-mir-1934-3p	0	19.3833	43.5736	0		11.9291	0	21.8942	0		0.772541	0.984168	15.7392	8.45582	1.86135	0.537245
mmu-mir-193a-5p	424.646	381.609	424.162	329.974		590.491	1062.63	186.943	152.676		0.613888	0.956585	390.098	498.186	0.783037	1.27708
mmu-mir-194-2-3p	0	0	40.1694	11.1227		0	15.4967	1.68417	0		0.631582	0.956585	12.823	4.29523	2.98542	0.334962
mmu-mir-1943-5p	12.782	95.7052	53.7862	47.2716		0	139.471	31.9992	0		0.868044	0.988254	52.3863	42.8674	1.22205	0.818296
mmu-mir-194-5p	351.15	72.6875	268.931	175.183		353.897	214.74	166.733	0		0.831756	0.984895	216.988	183.843	1.18029	0.847248
mmu-mir-1946a	0	127.203	30.6377	0		357.873	0	116.208	0		0.507916	0.886151	39.4602	118.52	0.332941	3.00354
mmu-mir-1946b	0	0	1.36168	39.8564		0	119.546	13.4733	0		0.554689	0.914261	10.3045	33.2549	0.309865	3.22721
mmu-mir-1948-5p	0.355056	0	0	1.85379		33.7991	6.64146	31.9992	0		0.0518575	0.328054	0.552211	18.11	0.0304921	32.7954
mmu-mir-1957a	542.525	765.642	358.121	402.272		2018.01	3088.28	3199.92	1335.91		4.88569e-06	0.000145682	517.14	2410.53	0.214534	4.66127
mmu-mir-1961	66.7504	215.64	89.1898	17.611		8668.49	3006.37	7056.67	595.435		2.99445e-11	4.9109e-09	97.2977	4831.74	0.0201372	49.6593
mmu-mir-1964-3p	208.063	220.485	169.529	254.896		198.819	0	117.892	0		0.315603	0.761161	213.243	79.1776	2.69323	0.371302
mmu-mir-1981-5p	104.031	102.974	142.295	5.56136		125.256	301.079	134.733	0		0.611331	0.956585	88.7154	140.267	0.632475	1.58109
mmu-mir-1983	45.8022	38.7667	12.2551	14.8303		35.7873	0	70.7351	0		0.974413	1	27.9136	26.6306	1.04818	0.954038
mmu-mir-199b-3p	78.8223	104.185	49.7012	81.5666		304.192	677.429	1114.92	408.408		8.16504e-07	2.97571e-05	78.5689	626.237	0.125462	7.97055
mmu-mir-19b-3p	12.782	31.4979	0	0		198.819	0	72.4192	0		0.290148	0.732066	11.07	67.8094	0.163251	6.12552
mmu-mir-1a-3p	80.9527	0	202.89	280.849		48400.4	2.21382	0	0		1	1	141.173	12100.6	0.0116665	85.7152
mmu-mir-200a-3p	399.438	291.962	168.167	272.507		2926.61	369.708	4202	225.197		0.00108772	0.0162169	283.018	1930.88	0.146575	6.82245
mmu-mir-200a-5p	30.8898	20.5948	9.53173	0		27.8346	0	127.997	0		0.542762	0.914261	15.2541	38.9578	0.391554	2.55393
mmu-mir-200b-3p	1793.39	1342.3	558.968	747.076		2775.51	712.85	3076.98	1824.48		0.129926	0.49692	1110.43	2097.45	0.529419	1.88886
mmu-mir-200b-5p	60.7145	50.8813	19.0635	31.5144		47.7164	0	158.312	106.873		0.471178	0.883123	40.5434	78.2253	0.51829	1.92942
mmu-mir-200c-3p	1411.35	4473.92	900.068	1349.56		3248.69	4124.34	5945.11	4175.68		0.0575331	0.335604	2033.72	4373.46	0.465015	2.15047
mmu-mir-203-3p	152.674	0	0.680838	36.1488		53.681	436.122	70.7351	190.845		0.192191	0.618025	47.3759	187.846	0.252206	3.96501
mmu-mir-205-5p	125.335	153.855	146.38	146.449		131.22	115.119	293.045	133.591		0.696549	0.968084	143.005	168.244	0.849985	1.17649
mmu-mir-20a-5p	31.955	2.42292	36.0844	100.105		57.6574	0	43.7884	0		0.685698	0.965275	42.6417	25.3614	1.68136	0.594757
mmu-mir-2137	141.667	748.681	437.098	156.645		59395	24177.1	51966.7	1114.53		5.02003e-13	1.64657e-10	371.023	34163.3	0.0108603	92.0788
mmu-mir-214-3p	22.7236	449.451	15.6593	46.3447		69.5865	568.951	673.667	927.505		0.0591485	0.335604	133.545	559.928	0.238503	4.19281
mmu-mir-21a-5p	105474	43612.5	75341.5	51072.8		102141	59354.7	85217.2	19374.6		0.930297	1	68875.3	66521.9	1.03538	0.965831
mmu-mir-21c	4.61572	2.42292	5.4467	18.5379		0	2.21382	3.36834	0		0.372574	0.825705	7.7558	1.39554	5.55757	0.179935
mmu-mir-221-3p	438.849	249.56	181.103	300.314		1210.8	343.142	1146.92	206.112		0.0580263	0.335604	292.456	726.744	0.40242	2.48497
mmu-mir-222-3p	534.714	609.364	432.332	429.152		540.786	677.429	1130.08	603.069		0.218222	0.657491	501.39	737.84	0.679538	1.47159
mmu-mir-223-3p	4133.91	1723.91	3952.95	2537.83		5924.79	2820.41	2100.16	1347.36		0.974712	1	3087.15	3048.18	1.01278	0.987377
mmu-mir-223-5p	139.537	197.468	19.7443	9.26894		0	2.21382	53.8934	0		0.129836	0.49692	91.5045	14.0268	6.52354	0.153291
mmu-mir-22-3p	9092.97	8945.41	7044.63	2977.18		11694.5	6340.38	18588.2	4763.48		0.330547	0.778679	7015.05	10346.6	0.678003	1.47492
mmu-mir-224-5p	182.499	0	26.5527	104.739		308.169	115.119	261.046	187.028		0.225926	0.661641	78.4476	217.84	0.360115	2.77689
mmu-mir-22-5p	188.535	230.177	85.7856	148.303		256.476	0	116.208	332.07		0.925718	1	163.2	176.188	0.926282	1.07958
mmu-mir-23a-3p	39127.1	29642	34533.5	31641.4		31721.5	31095.3	26532.4	16126.4		0.339485	0.778679	33736	26368.9	1.27939	0.781625
mmu-mir-23a-5p	291.856	1221.15	797.261	821.228		693.877	1210.96	633.247	2072.57		0.36516	0.814779	782.874	1152.66	0.679186	1.47235
mmu-mir-23b-3p	9723.91	9818.87	8618.73	7795.17		5883.04	8640.54	8090.74	8622.36		0.534491	0.913088	8989.17	7809.17	1.1511	0.868731
mmu-mir-23b-5p	78.4673	264.098	93.9556	0		180.925	108.477	23.5784	0		0.772582	0.984168	109.13	78.2451	1.39472	0.716988
mmu-mir-24-1-5p	45.4471	0	0	34.2951		180.925	0	16.8417	0		0.61214	0.956585	19.9355	49.4416	0.403214	2.48007
mmu-mir-24-2-5p	1848.42	1215.09	721.688	1298.58		1479.21	1058.21	702.298	263.366		0.376713	0.829274	1270.94	875.77	1.45123	0.68907
mmu-mir-24-3p	31942.2	15604.8	16635.6	14271.4		18579.6	9614.62	16201.7	8851.38		0.230994	0.662253	19613.5	13311.8	1.47339	0.678707
mmu-mir-25-3p	1611.24	1064.87	691.731	1508.06		691.888	967.439	852.189	778.646		0.199635	0.623623	1218.98	822.541	1.48196	0.67478
mmu-mir-25-5p	11.0067	100.551	142.295	29.6606		0	332.073	13.4733	0		0.871968	0.988254	70.8784	86.3865	0.820479	1.2188
mmu-mir-26a-5p	26910.7	9225.26	12418.5	12958		21188.1	11883.8	30924.7	11523.2		0.576183	0.939185	15378.1	18879.9	0.814521	1.22772
mmu-mir-26b-5p	10256.5	1874.13	5177.09	4106.14		6386.05	3573.1	4739.25	980.942		0.505015	0.886151	5353.46	3919.84	1.36574	0.732206
mmu-mir-27a-3p	7268.7	4001.45	3792.95	3378.53		5095.72	3674.94	9367.34	3309.25		0.664801	0.964191	4610.41	5361.81	0.859859	1.16298
mmu-mir-27a-5p	151.964	32.7094	28.5952	101.958		3.97637	0	112.839	0		0.411958	0.833788	78.8067	29.2039	2.6985	0.370577
mmu-mir-27b-3p	10199	2834.81	3246.24	3255.25		4385.94	4456.42	7331.18	3435.2		0.992201	1	4883.82	4902.19	0.996253	1.00376
mmu-mir-28a-3p	274.813	23.0177	138.21	287.337		77.5392	0	50.5251	0		0.0897052	0.417609	180.844	32.0161	5.64855	0.177036
mmu-mir-28a-5p	556.372	384.032	304.335	80.6397		172.972	146.112	180.206	0		0.190482	0.618025	331.345	124.823	2.65453	0.376715
mmu-mir-28c	86.9886	0	4.76587	165.914		0	0	25.2625	152.676		0.802255	0.984168	64.4171	44.4846	1.44808	0.690571
mmu-mir-29a-3p	9973.87	6564.89	6653.83	5764.35		10883.3	7256.9	11593.8	4492.48		0.589919	0.943871	7239.24	8556.63	0.846038	1.18198
mmu-mir-29b-1-5p	106.162	434.914	117.785	72.2977		387.696	717.277	106.103	0		0.550315	0.914261	182.789	302.769	0.603726	1.65638
mmu-mir-29b-2-5p	15.6224	0	17.7018	70.4439		1.98819	130.615	0	0		0.879921	0.988254	25.942	33.1509	0.782544	1.27788
mmu-mir-29b-3p	189.6	101.763	196.762	24.0992		391.672	53.1317	855.558	0		0.296848	0.73827	128.056	325.09	0.393909	2.53866
mmu-mir-29c-3p	156.935	190.199	72.8497	33.3682		341.968	0	449.673	316.802		0.286055	0.727334	113.338	277.111	0.408998	2.445
mmu-mir-29c-5p	4.61572	10.9031	29.276	25.0261		0	0	33.6834	0		0.672674	0.964191	17.4553	8.42084	2.07286	0.482425
mmu-mir-3060-3p	51.4831	53.3042	0.680838	68.5901		0	0	10.105	0		0.0617253	0.335604	43.5145	2.52625	17.2249	0.0580554
mmu-mir-3060-5p	0	43.6125	16.3401	0		5189.16	1129.05	1596.59	49.6196		0.000282164	0.0054441	14.9882	1991.11	0.00752755	132.845
mmu-mir-3068-3p	35.5056	19.3833	55.1479	13.9034		53.681	0	15.1575	0		0.641478	0.956585	30.985	17.2096	1.80045	0.555417
mmu-mir-3074-5p	0	0	3.40419	31.5144		55.6692	276.727	10.105	0		0.125899	0.49692	8.72964	85.6254	0.101952	9.80858
mmu-mir-3084-3p	38.7011	0	8.85089	15.7572		27.8346	2.21382	0	0		0.681133	0.965275	15.8273	7.5121	2.1069	0.47463
mmu-mir-30a-3p	105.452	270.155	17.7018	16.6841		71.5747	0	304.834	179.394		0.751628	0.984168	102.498	138.951	0.737658	1.35564
mmu-mir-30a-5p	2316.38	3982.06	1514.18	2254.21		14114.1	4190.76	15753.7	4198.58		0.0012148	0.0173241	2516.71	9564.29	0.263136	3.80032
mmu-mir-30b-5p	860.655	467.623	961.343	290.118		1725.74	385.204	1205.86	366.422		0.453034	0.874089	644.935	920.809	0.7004	1.42776
mmu-mir-30c-2-3p	57.8741	52.0927	57.8712	3.70757		43.7401	0	40.42	637.421		0.16535	0.579939	42.8864	180.395	0.237736	4.20635
mmu-mir-30c-5p	3507.59	2567.08	2975.94	2121.66		7604.81	2189.47	4331.68	3942.85		0.149179	0.543675	2793.07	4517.2	0.618318	1.61729
mmu-mir-30d-5p	41115.4	57190.5	60672.9	70052.8		71262.5	81749.7	104570	73986.7		0.13029	0.49692	57257.9	82892.2	0.690751	1.4477
mmu-mir-30e-3p	117.168	144.164	53.1054	50.0523		226.653	179.319	129.681	0		0.627668	0.956585	91.1224	133.913	0.680458	1.4696
mmu-mir-30e-5p	2912.17	4691.98	4998.03	3012.4		11917.2	3916.25	8894.09	3820.71		0.0929434	0.417609	3903.65	7137.06	0.546954	1.82831
mmu-mir-30f	0.355056	1.21146	0.680838	0		1.98819	0	0	3.81689		0.729784	0.981828	0.561838	1.45127	0.387136	2.58307
mmu-mir-3102-3p	0	26.6521	10.2126	71.3708		155.078	17.7106	25.2625	0		0.644269	0.956585	27.0589	49.5129	0.546502	1.82982
mmu-mir-31-5p	54.3235	151.432	25.191	60.2481		17.8937	0	37.0517	106.873		0.524016	0.904617	72.7987	40.4546	1.79952	0.555705
mmu-mir-320-3p	2309.28	7266.33	4204.86	8127.93		4531.07	10185.8	4198.63	4565		0.854748	0.988254	5477.1	5870.12	0.933047	1.07176
mmu-mir-320-5p	0	72.6875	78.2964	139.034		2757.61	1038.28	2836.14	57.2534		0.000317875	0.00579238	72.5045	1672.32	0.0433556	23.0651
mmu-mir-322-3p	676.026	111.454	221.272	318.851		904.624	212.527	584.406	312.985		0.412209	0.833788	331.901	503.636	0.65901	1.51743
mmu-mir-322-5p	204.512	52.0927	127.998	136.253		53.681	0	20.21	0		0.0465665	0.318204	130.214	18.4728	7.04897	0.141865
mmu-mir-324-3p	207.352	224.12	332.93	190.94		117.303	214.74	252.625	748.111		0.497381	0.886151	238.836	333.195	0.716804	1.39508
mmu-mir-324-5p	80.5976	6.05729	52.4245	44.4909		117.303	0	40.42	7.63379		0.923321	1	45.8926	41.3392	1.11015	0.900782
mmu-mir-32-5p	38.7011	21.8063	28.5952	6.48825		75.551	0	84.2084	0		0.67611	0.964191	23.8977	39.9399	0.598342	1.67129
mmu-mir-326-3p	29.8247	64.2073	4.08503	139.961		45.7283	0	306.519	95.4223		0.531202	0.912221	59.5195	111.917	0.531817	1.88035
mmu-mir-328-3p	996.996	3176.44	2235.87	4660.42		2479.27	4199.61	2743.51	3503.91		0.675687	0.964191	2767.43	3231.58	0.856373	1.16772
mmu-mir-330-3p	71.3662	27.8635	40.8503	158.499		0	278.941	116.208	0		0.803194	0.984168	74.6447	98.7872	0.755611	1.32343
mmu-mir-331-3p	58.5842	385.244	19.7443	41.7102		288.287	0	136.418	0		0.882291	0.988254	126.321	106.176	1.18973	0.840529
mmu-mir-338-3p	47.9325	0	68.7646	0		244.547	0	26.9467	0		0.622572	0.956585	29.1743	67.8734	0.429834	2.32648
mmu-mir-338-5p	235.047	72.6875	161.359	53.7598		357.873	92.9804	30.315	0		0.925842	1	130.713	120.292	1.08663	0.920276
mmu-mir-339-3p	222.975	155.067	183.145	385.588		260.452	0	158.312	0		0.416552	0.833788	236.694	104.691	2.26088	0.442306
mmu-mir-339-5p	353.28	398.57	430.97	629.361		276.358	225.81	367.149	122.141		0.113743	0.466411	453.045	247.864	1.8278	0.547107
mmu-mir-340-3p	167.586	149.009	69.4455	114.008		250.511	0	31.9992	187.028		0.939992	1	125.012	117.385	1.06498	0.938985
mmu-mir-340-5p	347.599	388.878	326.802	153.864		825.097	358.639	628.195	660.323		0.0540088	0.328054	304.286	618.063	0.492322	2.03119
mmu-mir-342-3p	8251.85	4121.38	8151.67	6352		5222.96	4640.16	2561.62	1923.71		0.0615456	0.335604	6719.23	3587.12	1.87316	0.533858
mmu-mir-342-5p	415.415	626.324	427.566	939.87		53.681	431.695	170.101	805.365		0.358767	0.808025	602.294	365.21	1.64917	0.606366
mmu-mir-3470a	6.391	0	25.8718	17.611		976.199	480.399	469.883	114.507		1.50391e-07	8.09832e-06	12.4685	510.247	0.0244361	40.923
mmu-mir-3470b	32.3101	86.0136	42.212	30.5875		1232.67	48.704	1202.5	76.3379		0.000174125	0.00356957	47.7808	640.053	0.0746512	13.3956
mmu-mir-3473e	4.97078	147.798	10.2126	52.8329		906.612	294.438	954.923	0		0.013383	0.121934	53.9536	538.993	0.100101	9.98995
mmu-mir-3473f	50.4179	18.1719	14.2976	12.0496		57.6574	0	178.522	11.4507		0.35967	0.808025	23.7342	61.9075	0.383383	2.60836
mmu-mir-34a-5p	854.974	894.056	863.303	607.115		1045.79	750.485	572.617	0		0.672954	0.964191	804.862	592.222	1.35905	0.735805
mmu-mir-34b-3p	246.764	1308.38	315.909	361.488		10286.9	1633.8	14150.4	1053.46		2.4987e-05	0.000585409	558.134	6781.13	0.082307	12.1496
mmu-mir-34c-3p	57.1639	18.1719	23.8293	6.48825		79.5274	183.747	1335.55	221.38		4.22073e-05	0.000922932	26.4134	455.05	0.058045	17.228
mmu-mir-34c-5p	69.2358	308.922	134.806	7.41515		3936.61	159.395	4299.68	0		0.00393625	0.0468806	130.095	2098.92	0.0619817	16.1338
mmu-mir-350-3p	24.1438	0	8.85089	0		0	84.1251	23.5784	0		0.542908	0.914261	8.24867	26.9259	0.306347	3.26427
mmu-mir-351-3p	24.4988	101.763	76.9347	186.306		9.94093	553.455	95.9976	278.633		0.237823	0.662253	97.3754	234.507	0.415235	2.40827
mmu-mir-351-5p	1085.05	1694.83	1139.72	1257.79		763.463	1611.66	1556.17	3045.88		0.40317	0.831696	1294.35	1744.29	0.742048	1.34762
mmu-mir-3535	74.5617	54.5156	74.8922	314.217		3477.34	2333.37	3984.74	0		0.000411551	0.00710467	129.547	2448.86	0.0529008	18.9033
mmu-mir-361-3p	498.498	310.133	442.545	205.77		685.924	783.692	410.937	1003.84		0.0615713	0.335604	364.237	721.099	0.505113	1.97975
mmu-mir-361-5p	586.907	276.213	692.412	297.533		588.503	394.06	431.147	110.69		0.669995	0.964191	463.266	381.1	1.2156	0.822637
mmu-mir-362-3p	101.901	55.7271	134.806	76.9322		190.866	0	173.469	0		0.991586	1	92.3415	91.0838	1.01381	0.986379
mmu-mir-362-5p	88.7639	202.314	91.2323	31.5144		51.6928	0	45.4725	0		0.166202	0.579939	103.456	24.2913	4.25897	0.234799
mmu-mir-365-2-5p	123.204	1051.55	451.396	407.833		282.322	830.182	163.364	461.844		0.767529	0.984168	508.495	434.428	1.17049	0.854342
mmu-mir-365-3p	342.984	198.679	510.628	367.05		55.6692	318.79	348.623	782.463		0.915623	1	354.835	376.386	0.942742	1.06074
mmu-mir-375-3p	279.074	1501	385.354	264.165		2270.51	1020.57	4326.63	1335.91		0.00995852	0.105368	607.397	2238.4	0.271353	3.68524
mmu-mir-378a-3p	1592.78	831.061	852.409	938.016		1324.13	947.515	1103.13	0		0.763743	0.984168	1053.57	843.694	1.24875	0.800798
mmu-mir-378a-5p	26.2741	32.7094	89.1898	16.6841		184.901	88.5528	70.7351	0		0.408989	0.833788	41.2143	86.0473	0.478973	2.0878
mmu-mir-378c	39.0561	174.45	17.7018	24.0992		163.031	2.21382	72.4192	0		0.950643	1	63.8268	59.4161	1.07423	0.930895
mmu-mir-3960	0.355056	58.15	0.680838	0		1.98819	4.42764	77.4717	0		1	1	14.7965	20.9719	0.705538	1.41736
mmu-mir-3963	2144.89	1404.08	2088.81	1736.07		2183.03	3276.45	3893.8	2423.73		0.0832306	0.407457	1843.46	2944.25	0.626123	1.59713
mmu-mir-3968	455.181	308.922	616.158	438.421		246.535	737.202	375.57	419.858		0.95196	1	454.671	444.791	1.02221	0.978271
mmu-mir-421-3p	104.741	9.69167	54.467	28.7337		0	115.119	114.523	0		0.898273	1	49.4084	57.4105	0.860617	1.16196
mmu-mir-423-3p	3082.59	3845.17	5930.78	9965.96		3843.16	5284.39	3474.44	3545.89		0.303553	0.743025	5706.13	4036.97	1.41347	0.70748
mmu-mir-423-5p	6929.26	14193.4	13897.9	32655.4		10358.4	15248.8	5387.65	11485		0.236825	0.662253	16919	10620	1.59313	0.627695
mmu-mir-425-3p	45.4471	13.326	61.2754	13.9034		39.7637	0	60.6301	0		0.818236	0.984168	33.488	25.0984	1.33427	0.749476
mmu-mir-425-5p	638.39	826.215	773.432	659.021		443.365	332.073	434.515	377.872		0.0253424	0.202739	724.264	396.957	1.82454	0.548082
mmu-mir-429-3p	261.321	354.957	159.997	254.896		1270.45	285.583	2085	458.027		0.004002	0.0468806	257.793	1024.77	0.251563	3.97515
mmu-mir-448-3p	327.716	230.177	300.25	307.729		328.051	30.9935	230.731	290.084		0.582078	0.939185	291.468	219.965	1.32507	0.754679
mmu-mir-450a-5p	58.2291	164.758	74.8922	0		105.374	243.52	104.418	381.689		0.225533	0.661641	74.4699	208.75	0.356741	2.80315
mmu-mir-450b-3p	83.7931	0	108.253	37.0757		41.7519	0	70.7351	0		0.616035	0.956585	57.2805	28.1217	2.03688	0.490948
mmu-mir-451a	14.2022	46.0354	5.4467	88.9818		21.87	88.5528	62.3142	64.8872		0.584127	0.939185	38.6665	59.4061	0.650885	1.53637
mmu-mir-451b	0	3.63438	0	1.85379		1.98819	0	1.68417	0		0.928855	1	1.37204	0.918088	1.49445	0.669141
mmu-mir-455-3p	25.564	46.0354	31.9994	393.003		95.4329	535.744	614.721	1194.69		0.023663	0.194036	124.15	610.147	0.203476	4.91458
mmu-mir-466q	17.7528	173.239	10.2126	93.6162		427.46	64.2007	99.3659	0		0.469064	0.883123	73.705	147.757	0.498827	2.0047
mmu-mir-484	1283.53	2487.12	1922.01	2981.82		2039.88	1120.19	1744.8	1900.81		0.429004	0.842594	2168.62	1701.42	1.27459	0.784564
mmu-mir-486b-5p	7487.41	93227.8	21465.5	105062		15925.4	79310.1	25345	75914.2		0.796409	0.984168	56810.8	49123.7	1.15648	0.864689
mmu-mir-500-3p	35.1505	79.9563	54.467	102.885		45.7283	132.829	52.2092	0		0.848626	0.988254	68.1147	57.6917	1.18067	0.846977
mmu-mir-501-3p	1145.41	1167.85	2229.74	2747.31		1222.73	712.85	742.718	946.59		0.0368379	0.27461	1822.58	906.223	2.01118	0.49722
mmu-mir-503-3p	0	26.6521	0	0.926894		168.996	0	3.36834	0		1	1	6.89475	43.091	0.160004	6.24983
mmu-mir-503-5p	33.7303	107.82	84.4239	107.52		117.303	0	48.8409	0		0.522827	0.904617	83.3734	41.536	2.00726	0.498192
mmu-mir-5098	17.7528	2.42292	0	3.70757		31.811	35.4211	117.892	0		0.119908	0.485553	5.97082	46.281	0.129012	7.75119
mmu-mir-5099	1178.78	1888.66	1871.62	1416.29		2761.59	1886.17	1797.01	541.999		0.801578	0.984168	1588.84	1746.69	0.909629	1.09935
mmu-mir-5100	35.5056	209.582	225.357	88.0549		93.4447	515.82	321.676	125.957		0.278181	0.712839	139.625	264.225	0.528433	1.89239
mmu-mir-5106	1.42022	7.26875	13.6168	0.926894		91.4565	4.42764	25.2625	26.7183		0.0786779	0.391005	5.80816	36.9662	0.157121	6.36454
mmu-mir-5112	8.16628	3.63438	8.17006	17.611		99.4093	0	10.105	610.703		0.00482098	0.0545269	9.39542	180.054	0.052181	19.164
mmu-mir-5113	0	130.838	59.2329	91.7625		0	345.356	40.42	0		0.824795	0.984168	70.4582	96.4439	0.730561	1.36881
mmu-mir-511-5p	198.831	293.173	174.295	249.334		222.677	2.21382	58.9459	133.591		0.260431	0.682942	228.908	104.357	2.19351	0.45589
mmu-mir-5119	30.8898	50.8813	27.2335	0.926894		51.6928	272.3	40.42	725.21		0.00499288	0.0545889	27.4829	272.406	0.10089	9.91183
mmu-mir-5126	1215	2018.29	555.564	684.047		16635.1	4892.54	10219.5	2232.88		1.74747e-05	0.0004409	1118.23	8495.03	0.131633	7.59688
mmu-mir-5129-5p	0	0	45.6161	114.008		0	132.829	30.315	0		0.98958	1	39.906	40.786	0.978423	1.02205
mmu-mir-532-3p	113.973	110.243	169.529	46.3447		59.6456	55.3455	35.3675	251.915		0.874234	0.988254	110.022	100.568	1.094	0.914073
mmu-mir-532-5p	497.078	238.657	316.59	340.17		196.83	117.332	218.942	255.732		0.128857	0.49692	348.124	197.209	1.76525	0.566492
mmu-mir-542-3p	42.9617	0	65.3604	82.4935		242.559	0	20.21	0		0.822378	0.984168	47.7039	65.6922	0.726174	1.37708
mmu-mir-574-3p	349.375	169.604	175.656	180.744		284.31	380.777	400.832	324.436		0.199541	0.623623	218.845	347.589	0.629608	1.58829
mmu-mir-574-5p	343.694	1022.47	543.309	1025.14		254.488	626.511	154.943	549.633		0.168483	0.581709	733.654	396.394	1.85082	0.5403
mmu-mir-615-5p	0	7.26875	34.0419	23.1723		0	35.4211	3.36834	0		0.779452	0.984168	16.1207	9.69736	1.66239	0.601545
mmu-mir-6236	381.33	376.764	390.801	535.744		3562.83	1698	2324.15	1297.74		2.44227e-07	1.00133e-05	421.16	2220.68	0.189653	5.27278
mmu-mir-6239	0.355056	2.42292	2.04251	3.70757		5.96456	0	21.8942	103.056		0.0354781	0.270623	2.13202	32.7287	0.065142	15.3511
mmu-mir-6240	539.684	1240.53	531.054	601.554		8726.14	3860.9	16772.6	4255.84		3.55263e-09	2.65891e-07	728.206	8403.88	0.0866512	11.5405
mmu-mir-6412	0.355056	39.9781	3.40419	20.3917		1.98819	0	13.4733	0		0.402156	0.831696	16.0323	3.86538	4.14765	0.2411
mmu-mir-6516-3p	0	58.15	19.0635	4.63447		31.811	11.0691	0	0		0.713559	0.975194	20.462	10.72	1.90876	0.523899
mmu-mir-652-3p	7330.83	12464.7	10198.3	18904.9		6153.43	13739	6662.57	9126.19		0.336632	0.778679	12224.7	8920.29	1.37044	0.729695
mmu-mir-6538	6.74606	88.4365	104.168	344.804		19687	5928.61	23551.4	354.971		9.05802e-10	9.90343e-08	136.039	12380.5	0.0109881	91.0071
mmu-mir-664-3p	262.386	136.895	260.761	133.473		153.09	139.471	200.416	183.211		0.68536	0.965275	198.379	169.047	1.17351	0.852143
mmu-mir-664-5p	51.128	48.4583	25.191	126.984		95.4329	0	50.5251	80.1548		0.90344	1	62.9404	56.5282	1.11343	0.898122
mmu-mir-669c-5p	55.3887	0	0	4.63447		45.7283	0	30.315	0		0.905722	1	15.0058	19.0108	0.789328	1.2669
mmu-mir-671-3p	73.1414	8.48021	38.8078	70.4439		17.8937	73.056	50.5251	0		0.757271	0.984168	47.7183	35.3687	1.34917	0.741197
mmu-mir-671-5p	70.301	135.683	41.5311	94.5431		159.055	126.188	52.2092	0		0.991004	1	85.5147	84.3629	1.01365	0.986532
mmu-mir-672-5p	94.4448	70.2646	44.9353	70.4439		101.397	0	117.892	0		0.824874	0.984168	70.0221	54.8223	1.27726	0.782928
mmu-mir-674-3p	202.382	112.666	345.185	240.992		339.98	518.034	402.516	408.408		0.10169	0.433172	225.306	417.234	0.539999	1.85186
mmu-mir-674-5p	175.042	187.776	270.974	196.501		572.597	104.049	330.097	1106.9		0.063974	0.338443	207.573	528.411	0.392826	2.54566
mmu-mir-676-3p	13.4921	66.6302	0	140.888		13.9173	132.829	146.523	0		0.816209	0.984168	55.2525	73.3173	0.753609	1.32695
mmu-mir-677-5p	0	0	0.680838	13.9034		3.97637	48.704	50.5251	0		0.268286	0.692895	3.64606	25.8014	0.141313	7.0765
mmu-mir-690	37.6359	146.586	136.168	118.642		115.315	0	117.892	0		0.552177	0.914261	109.758	58.3016	1.88259	0.531183
mmu-mir-6962-3p	9.23144	14.5375	0	0		23.8582	0	18.5259	0		0.795411	0.984168	5.94224	10.596	0.560799	1.78317
mmu-mir-700-3p	83.083	53.3042	230.123	282.703		97.4211	46.4902	119.576	0		0.259963	0.682942	162.303	65.8718	2.46393	0.405856
mmu-mir-702-3p	0	79.9563	13.6168	0		49.7046	0	3.36834	0		0.782574	0.984168	23.3933	13.2682	1.7631	0.567182
mmu-mir-709	119.654	205.948	40.8503	31.5144		268.405	39.8487	240.836	0		0.713896	0.975194	99.4916	137.272	0.724775	1.37974
mmu-mir-712-3p	0	3.63438	25.191	1.85379		139.173	30.9935	15.1575	118.324		0.0377001	0.274716	7.66979	75.9119	0.101035	9.89752
mmu-mir-714	0	0	3.40419	73.2246		151.102	0	394.095	0		0.238249	0.662253	19.1572	136.299	0.140552	7.11479
mmu-mir-744-5p	81.6628	188.988	290.718	190.013		276.358	462.688	244.204	236.647		0.25494	0.682942	187.845	304.974	0.615938	1.62354
mmu-mir-760-3p	10.2966	128.415	0	0		43.7401	86.3389	117.892	0		0.694506	0.968084	34.6778	61.9927	0.559385	1.78768
mmu-mir-764-5p	29.4696	204.737	96.679	84.3473		0	292.224	38.7359	0		0.842564	0.987004	103.808	82.74	1.25463	0.797048
mmu-mir-7a-5p	1437.26	457.931	614.116	712.781		687.912	613.228	985.239	0		0.644528	0.956585	805.523	571.595	1.40926	0.709594
mmu-mir-8110	0	3.63438	0	0.926894		5.96456	4.42764	10.105	0		0.502463	0.886151	1.14032	5.1243	0.222531	4.49375
mmu-mir-8111	0	27.8635	0	5.56136		268.405	0	223.994	0		0.0976967	0.42726	8.35623	123.1	0.0678817	14.7315
mmu-mir-8112	13.8472	18.1719	72.1688	76.0053		75.551	185.961	109.471	80.1548		0.14888	0.543675	45.0483	112.784	0.39942	2.50363
mmu-mir-8114	434.233	1107.27	683.561	963.042		308.169	1443.41	296.414	912.238		0.870566	0.988254	797.027	740.057	1.07698	0.928522
mmu-mir-8117	57.8741	0	72.8497	4.63447		0	325.431	0	213.746		0.332667	0.778679	33.8395	134.794	0.251046	3.98334
mmu-mir-8119	0	3.63438	4.08503	0		25.8464	2.21382	28.6309	0		0.299359	0.73827	1.92985	14.1728	0.136166	7.34397
mmu-mir-872-5p	102.966	0	55.8287	136.253		85.492	99.6219	188.627	0		0.828142	0.984168	73.762	93.4352	0.789446	1.26671
mmu-mir-874-3p	64.6201	0	70.8072	88.0549		79.5274	0	50.5251	0		0.700675	0.96971	55.8705	32.5131	1.7184	0.581937
mmu-mir-877-3p	29.1146	48.4583	18.3826	233.577		105.374	0	62.3142	103.056		0.834997	0.985177	82.3832	67.686	1.21714	0.8216
mmu-mir-877-5p	69.2358	341.631	136.168	505.157		210.748	95.1942	104.418	274.816		0.435153	0.849584	263.048	171.294	1.53565	0.65119
mmu-mir-92a-3p	5397.55	10767.4	6362.43	14064.7		6264.77	13015	8732.41	13370.6		0.713549	0.975194	9148.03	10345.7	0.884235	1.13092
mmu-mir-92b-3p	639.455	4181.96	1266.36	1995.6		41517.3	10869.9	37853.4	4007.74		5.41519e-06	0.000148015	2020.84	23562.1	0.0857668	11.6595
mmu-mir-92b-5p	0	359.803	27.2335	66.7363		0	128.401	70.7351	198.478		0.913003	1	113.443	99.4038	1.14124	0.876242
mmu-mir-93-3p	5.68089	125.992	117.104	127.911		27.8346	0	65.6826	0		0.219298	0.657491	94.172	23.3793	4.02801	0.248262
mmu-mir-93-5p	1891.74	1296.26	2004.39	1720.31		2171.1	1157.83	1460.17	2927.56		0.725154	0.981828	1728.17	1929.16	0.895815	1.1163
mmu-mir-98-5p	3276.81	981.281	1703.46	1295.8		1067.66	1058.21	1392.81	179.394		0.148774	0.543675	1814.34	924.516	1.96247	0.509561
mmu-mir-99a-5p	587.262	742.624	153.869	156.645		1103.44	1463.33	3595.7	1606.91		0.00104476	0.0162169	410.1	1942.35	0.211136	4.73628
mmu-mir-99b-3p	207.708	213.217	180.422	256.75		168.996	132.829	176.838	160.31		0.397327	0.830085	214.524	159.743	1.34293	0.74464
mmu-mir-99b-5p	10752.1	4821.61	10877.7	10592.5		7660.48	10885.3	12102.4	10183.5		0.736371	0.981828	9261.01	10207.9	0.907237	1.10225

## Sheet: KO-F-FA vs O3
	KO-F-FA-1	KO-F-FA-2	KO-F-FA-3	KO-F-FA-4		KO-F-O3-1	KO-F-O3-2	KO-F-O3-3	KO-F-O3-4
	X17.	X18.	X19.	X20.		X21.	X22.	X23.	X24.		p.value	q.value	Average-FA	Average-O3	FA/O3	O3/FA
mmu-let-7a-5p	97432.5	103170	126579	102674		148515	88431.4	85538.6	116103		0.927385	1	107464	109647	0.98009	1.02031
mmu-let-7b-3p	24.3631	15.233	151.068	0		149.531	212.095	44.7298	281.251		0.176975	0.849792	47.6661	171.901	0.277287	3.60637
mmu-let-7b-5p	12907.3	34692.4	99939.5	23136		30147.8	35736.2	13159.5	86708.7		0.954037	1	42668.8	41438	1.0297	0.971156
mmu-let-7c-5p	14713.1	31078.8	80179.4	14652.7		30810	37947.9	13558.5	84595.7		0.727515	1	35156	41728	0.842503	1.18694
mmu-let-7d-3p	13676.6	7234	11167.1	14895.1		9213.49	13050.6	18858.1	19736		0.363479	0.980853	11743.2	15214.5	0.771841	1.2956
mmu-let-7d-5p	25370.9	29319.3	46765.5	24638.4		40588.2	26408.3	25608.7	36957.2		0.915539	1	31523.5	32390.6	0.973231	1.02751
mmu-let-7e-3p	11.0741	9.30907	0	89.696		0	0	66.2001	33.9974		0.957183	1	27.5198	25.0494	1.09862	0.910231
mmu-let-7e-5p	20517.4	16681	19857.5	19688.3		31118.4	18243.7	16156.4	19809.1		0.644801	1	19186.1	21331.9	0.899407	1.11184
mmu-let-7f-5p	30473.1	38728.3	22372	21615.3		104302	29345	25400.3	22492.9		0.237574	0.889069	28297.2	45384.9	0.623493	1.60387
mmu-let-7g-5p	11538.5	15092.5	16043	5830.24		42935.3	10894.9	12368.7	8636.36		0.305732	0.930117	12126.1	18708.8	0.648148	1.54286
mmu-let-7i-3p	5.90621	58.3933	77.5218	0		0	9.93085	9.84056	46.36		0.596164	1	35.4553	16.5329	2.14454	0.466301
mmu-let-7i-5p	6589.12	6352.17	7992.7	6959.85		17643.3	6429.52	7528.92	8503.46		0.213188	0.849792	6973.46	10026.3	0.695517	1.43778
mmu-let-7j	0	1.69256	1.98774	0		1.3351	1.41869	5.36758	2.06045		0.647163	1	0.920074	2.54545	0.361458	2.76657
mmu-let-7k	7.38276	7.61651	29.8161	9.8105		57.4091	6.38412	5.36758	94.7805		0.256913	0.889069	13.6565	40.9853	0.333204	3.00117
mmu-mir-100-5p	48.7262	14.3867	125.228	0		200.264	300.054	87.6704	423.422		0.0546043	0.58778	47.0851	252.852	0.186216	5.37011
mmu-mir-101a-3p	146.917	457.837	226.602	85.4915		292.386	117.752	25.0487	66.9645		0.349154	0.980853	229.212	125.538	1.82584	0.547692
mmu-mir-101b-3p	34.699	273.348	0	0		161.547	111.367	80.5136	0		0.928681	1	77.0118	88.3569	0.871599	1.14732
mmu-mir-103-3p	8673.27	7049.51	5017.05	8211.39		7031.95	6787.74	10148.3	5115.06		0.985969	1	7237.8	7270.76	0.995467	1.00455
mmu-mir-106b-3p	426.724	604.243	1061.45	107.915		213.615	178.046	184.287	509.96		0.181606	0.849792	550.084	271.477	2.02626	0.49352
mmu-mir-106b-5p	9.59759	366.439	89.4482	0		109.478	79.4468	0	0		0.567097	1	116.371	47.2312	2.46386	0.405866
mmu-mir-107-3p	122.554	148.945	47.7057	5.606		265.684	43.9795	224.544	26.7858		0.499869	1	81.2027	140.248	0.578993	1.72714
mmu-mir-10a-5p	106.312	99.861	866.654	0		715.611	510.73	621.744	673.766		0.327212	0.958264	268.207	630.463	0.425412	2.35066
mmu-mir-1191a	40.6052	0.846279	0	0		102.802	0	0.894596	15.4533		0.591393	1	10.3629	29.7876	0.347892	2.87445
mmu-mir-1195	178.663	477.302	254.431	815.673		590.112	375.244	295.217	63.8738		0.629943	1	431.517	331.112	1.30324	0.76732
mmu-mir-1198-5p	1035.8	876.745	1735.3	329.352		606.133	655.436	513.498	659.343		0.203243	0.849792	994.299	608.603	1.63374	0.612092
mmu-mir-1249-3p	2525.64	1713.72	3810.49	4411.92		887.838	2245.08	4321.79	5096.51		0.985991	1	3115.44	3137.81	0.992873	1.00718
mmu-mir-125a-3p	287.189	358.822	852.74	836.695		92.1216	289.413	182.498	642.859		0.197982	0.849792	583.862	301.723	1.93509	0.516771
mmu-mir-125a-5p	58422	37563	55233.3	61670.2		32627.1	57042.8	56828.3	85344.7		0.75668	1	53222.1	57960.7	0.918244	1.08903
mmu-mir-125b-1-3p	0	24.5421	0	39.242		0	158.894	0	32.9671		0.58092	1	15.946	47.9652	0.33245	3.00797
mmu-mir-125b-5p	1286.08	1912.59	5834.01	309.731		1336.43	4679.56	1536.02	11415.9		0.252407	0.889069	2335.6	4741.98	0.492538	2.0303
mmu-mir-1264-3p	85.64	67.7023	0	28.03		141.52	0	35.7838	0		0.987511	1	45.3431	44.326	1.02295	0.977569
mmu-mir-1264-5p	195.643	96.4758	0	0		42.7231	61.0038	164.606	19.5742		0.989701	1	73.0298	71.9767	1.01463	0.98558
mmu-mir-128-3p	323.365	322.432	119.264	192.005		611.474	288.704	215.598	60.7831		0.708571	1	239.267	294.14	0.813446	1.22934
mmu-mir-1291	47.988	1.69256	0	0		8.01057	0.709347	126.138	0		1	1	12.4201	33.7145	0.368391	2.7145
mmu-mir-1298-3p	136.581	173.487	1.98774	0		102.802	21.2804	0	119.506		0.857395	1	78.014	60.8971	1.28108	0.780592
mmu-mir-1298-5p	3712.79	6238.77	771.243	5300.47		1961.26	3109.78	2500.4	829.329		0.160782	0.844393	4005.82	2100.19	1.90736	0.524285
mmu-mir-1306-3p	11.8124	0	498.922	0		13.351	26.9552	76.0407	0		1	1	127.684	29.0867	4.38976	0.227803
mmu-mir-1306-5p	55.3707	71.9337	848.764	140.15		80.1057	359.639	300.584	382.213		1	1	279.055	280.635	0.994368	1.00566
mmu-mir-130b-3p	12.5507	18.6181	119.264	0		12.0159	29.7926	0	38.1182		0.657764	1	37.6083	19.9817	1.88214	0.53131
mmu-mir-130b-5p	221.483	11.8479	238.529	84.09		0	61.7132	17.8919	51.5111		0.138522	0.805054	138.987	32.7791	4.24013	0.235842
mmu-mir-132-3p	4.42966	0	0	102.309		29.3721	27.6645	30.4163	3.09067		1	1	26.6848	22.6359	1.17887	0.848269
mmu-mir-138-5p	261.35	58.3933	0	0		0	112.786	8.05136	0		0.609231	1	79.9358	30.2094	2.64606	0.377921
mmu-mir-139-5p	129.937	12.6942	0	393.821		331.104	97.1805	296.111	94.7805		0.661378	1	134.113	204.794	0.654868	1.52702
mmu-mir-140-3p	1444.81	971.529	2472.75	1495.4		818.413	1127.86	1313.27	462.57		0.121869	0.805054	1596.12	930.528	1.71528	0.582994
mmu-mir-140-5p	64.23	159.101	0	0		0	56.7477	13.4189	20.6045		0.576192	1	55.8326	22.6928	2.46037	0.406443
mmu-mir-141-3p	29.5311	33.8512	0	0		301.732	0.709347	62.6217	0		0.292714	0.923176	15.8456	91.2657	0.17362	5.7597
mmu-mir-142a-3p	23.6248	590.703	659.929	0		46.7283	115.624	80.5136	0		0.174391	0.849792	318.564	60.7164	5.24676	0.190594
mmu-mir-142a-5p	294.572	756.574	333.94	0		559.405	400.781	312.214	80.3574		0.978285	1	346.271	338.189	1.0239	0.976659
mmu-mir-143-3p	125.507	473.07	57.6444	217.232		1361.8	1093.1	693.312	1894.58		0.000291408	0.041817	218.363	1260.7	0.173208	5.77339
mmu-mir-146a-5p	245.108	461.222	0	232.649		814.408	297.216	767.563	447.117		0.249926	0.889069	234.745	581.576	0.403635	2.47748
mmu-mir-146b-3p	300.478	88.8593	0	68.6735		37.3827	268.133	401.674	0		0.723237	1	114.503	176.797	0.64765	1.54404
mmu-mir-146b-5p	25283	29145	8805.68	19140.3		54836.4	17308.8	23799.8	13182.7		0.480801	1	20593.5	27281.9	0.75484	1.32478
mmu-mir-148a-3p	74.5659	97.3221	0	0		136.18	33.3393	17.8919	19.5742		0.889432	1	42.972	51.7463	0.830436	1.20419
mmu-mir-148b-3p	128.46	289.428	443.266	434.465		224.296	233.375	284.482	370.88		0.711649	1	323.905	278.258	1.16404	0.859075
mmu-mir-149-5p	135.843	0	31.8038	0		113.483	26.9552	3.57838	20.6045		0.988374	1	41.9117	41.1553	1.01838	0.981953
mmu-mir-150-3p	50.2028	4.2314	0	0		0	14.1869	10.7352	0		0.728294	1	13.6085	6.23052	2.18417	0.457839
mmu-mir-150-5p	706.53	454.452	93.4237	1540.25		41.388	1611.64	787.244	1745.2		0.560058	1	698.664	1046.37	0.667705	1.49767
mmu-mir-151-3p	255.444	291.966	351.83	0		106.808	429.864	496.501	281.251		0.653402	1	224.81	328.606	0.684132	1.46171
mmu-mir-151-5p	129.198	504.382	49.6935	529.767		544.719	342.614	362.311	775.758		0.355637	0.980853	303.26	506.351	0.598914	1.66969
mmu-mir-152-3p	20.6717	1.69256	53.6689	0		16.0211	7.80281	0	29.8765		0.826258	1	19.0083	13.4251	1.41588	0.706276
mmu-mir-155-5p	273.162	401.136	0	353.178		1328.42	263.877	910.699	44.2996		0.31189	0.930117	256.869	636.824	0.40336	2.47918
mmu-mir-15a-5p	213.362	285.196	3.97548	483.517		240.317	103.565	22.3649	3.09067		0.290939	0.923176	246.513	92.3343	2.66978	0.374562
mmu-mir-15b-5p	1432.26	2547.3	17943.3	2248.01		1524.68	1300.94	1434.04	5456.06		1	1	6042.72	2428.93	2.48781	0.40196
mmu-mir-16-5p	2544.84	6371.64	5404.66	2507.28		7887.74	2013.84	2463.72	3269.93		0.854547	1	4207.1	3908.81	1.07631	0.929096
mmu-mir-17-3p	53.8942	71.9337	0	93.9005		0	30.5019	8.94596	49.4507		0.481065	1	54.9321	22.2246	2.47168	0.404584
mmu-mir-17-5p	114.433	33.0049	467.119	0		18.6913	30.5019	73.3569	0		0.201524	0.849792	153.639	30.6375	5.01473	0.199412
mmu-mir-181a-2-3p	134.366	27.9272	105.35	0		34.7125	176.627	51.8866	132.899		0.682613	1	66.9109	99.0313	0.675654	1.48005
mmu-mir-181a-5p	4201.53	3119.39	2705.31	2636.22		2156.18	3860.27	4631.32	2526.11		0.88623	1	3165.61	3293.47	0.961179	1.04039
mmu-mir-181b-5p	547.801	372.363	274.308	1530.44		381.837	563.221	663.79	347.185		0.468601	1	681.227	489.008	1.39308	0.717834
mmu-mir-181c-5p	24.3631	1.69256	0	0		24.0317	42.5608	195.917	20.6045		0.0648014	0.661564	6.51392	70.7784	0.0920326	10.8657
mmu-mir-181d-5p	25.8397	0	0	1.4015		1.3351	54.6197	0	33.9974		0.54617	1	6.81029	22.488	0.302841	3.30207
mmu-mir-182-5p	174.233	345.282	419.413	0		164.217	532.01	224.544	239.012		0.803724	1	234.732	289.946	0.809573	1.23522
mmu-mir-183-5p	160.206	280.118	176.909	0		371.157	183.721	70.6731	524.383		0.475887	1	154.308	287.483	0.536755	1.86305
mmu-mir-1839-5p	265.779	278.426	67.5831	89.696		1870.47	317.078	381.098	393.545		0.0107451	0.308384	175.371	740.547	0.236813	4.22274
mmu-mir-1843a-3p	155.038	110.016	483.02	78.484		32.0423	181.593	44.7298	47.3902		0.128878	0.805054	206.64	76.4388	2.70334	0.369913
mmu-mir-1843a-5p	38.3904	9.30907	49.6935	0		234.977	17.7337	19.6811	0		0.456363	1	24.3482	68.0979	0.357547	2.79683
mmu-mir-1843b-3p	158.729	242.882	202.749	0		261.679	129.81	25.9433	81.3876		0.836041	1	151.09	124.705	1.21158	0.825368
mmu-mir-1843b-5p	42.0817	70.2412	0	245.262		28.037	54.6197	113.614	8.24178		0.590715	1	89.3963	51.128	1.74848	0.571925
mmu-mir-184-3p	60.5387	0	1.98774	0		220.291	31.9206	79.619	0		0.310343	0.930117	15.6316	82.9576	0.188429	5.30704
mmu-mir-185-5p	978.954	1156.02	584.395	0		1385.83	368.86	305.057	474.933		0.934566	1	679.842	633.67	1.07286	0.932084
mmu-mir-186-5p	157.253	166.717	143.117	49.0525		58.7442	284.448	568.068	143.201		0.22539	0.886123	129.035	263.615	0.489482	2.04298
mmu-mir-187-5p	13.289	19.4644	49.6935	0		30.7072	60.2945	35.7838	231.8		0.135224	0.805054	20.6117	89.6464	0.229922	4.34929
mmu-mir-1895	85.64	240.343	385.621	82.6885		106.808	116.333	103.773	330.702		0.740864	1	198.573	164.404	1.20784	0.827925
mmu-mir-1912-3p	18.4569	43.1602	0	0		49.3985	34.758	15.2081	0		0.783595	1	15.4043	24.8412	0.620111	1.61261
mmu-mir-191-5p	12858.6	8665.05	7851.57	12285.5		6914.46	12373.1	14972	8108.88		0.951161	1	10415.2	10592.1	0.983296	1.01699
mmu-mir-192-5p	58.3238	44.0065	21.8651	42.045		162.882	44.6888	102.879	249.314		0.0396071	0.568362	41.5601	139.941	0.296984	3.36719
mmu-mir-193a-5p	467.329	503.536	367.732	426.056		566.08	344.033	388.255	106.113		0.582898	1	441.163	351.12	1.25644	0.795897
mmu-mir-194-2-3p	29.5311	49.9305	0	0		0	19.1524	63.5163	0		0.985621	1	19.8654	20.6672	0.961205	1.04036
mmu-mir-1943-5p	19.9335	16.0793	415.437	0		229.636	90.087	79.619	0		0.927089	1	112.863	99.8356	1.13048	0.884577
mmu-mir-194-5p	95.9759	311.431	0	49.0525		234.977	109.949	185.181	51.5111		0.792863	1	114.115	145.405	0.784809	1.2742
mmu-mir-1946a	26.5779	0	222.627	0		28.037	0	0	40.1787		0.51257	1	62.3012	17.0539	3.65319	0.273734
mmu-mir-1955-5p	0	129.481	11.9264	0		10.6808	0	20.5757	0		1	1	35.3518	7.81412	4.52409	0.221039
mmu-mir-1957a	1943.14	2816.42	787.144	1004.88		1708.92	727.08	3561.39	1206.39		0.830463	1	1637.9	1800.94	0.909464	1.09955
mmu-mir-1961	488.739	222.571	596.322	672.72		6636.76	181.593	903.542	792.241		0.0225961	0.458327	495.088	2128.53	0.232596	4.2993
mmu-mir-1964-3p	196.381	20.3107	61.6199	39.242		162.882	141.16	51.8866	326.581		0.259479	0.889069	79.3885	170.627	0.465275	2.14927
mmu-mir-1981-5p	297.525	28.7735	69.5708	0		124.164	68.8066	197.706	51.5111		0.91106	1	98.9674	110.547	0.895253	1.117
mmu-mir-1983	49.4645	9.30907	129.203	86.893		45.3932	52.4917	12.5243	3.09067		0.31436	0.930117	68.7174	28.375	2.42176	0.412923
mmu-mir-199b-3p	50.9411	132.02	123.24	65.8705		535.373	117.752	186.076	403.847		0.0183598	0.405328	93.0177	310.762	0.299321	3.34089
mmu-mir-1a-3p	964.189	11.0016	0	0		0	15.6056	0	1.03022		1	1	243.798	4.15896	58.6198	0.0170591
mmu-mir-200a-3p	42.82	293.659	339.903	49.0525		2332.41	379.501	141.346	159.685		0.0516439	0.58778	181.359	753.236	0.240773	4.15329
mmu-mir-200a-5p	64.9683	9.30907	81.4973	0		13.351	0	60.8325	7.21156		0.653694	1	38.9437	20.3488	1.91381	0.522518
mmu-mir-200b-3p	854.924	1770.42	1435.15	364.39		3424.52	1988.3	828.396	2475.63		0.118173	0.805054	1106.22	2179.21	0.507624	1.96996
mmu-mir-200b-5p	40.6052	25.3884	139.142	74.2795		174.897	67.3879	194.127	528.504		0.0462052	0.58778	69.8537	241.229	0.289574	3.45335
mmu-mir-200c-3p	2798.81	4641.84	6547.61	3293.52		3335.07	5591.78	2166.71	5361.28		0.881583	1	4320.45	4113.71	1.05026	0.952149
mmu-mir-203-3p	4.42966	22.8495	0	0		76.1004	17.0243	43.8352	6.18134		0.232725	0.889069	6.8198	35.7853	0.190575	5.24727
mmu-mir-205-5p	134.366	346.975	194.798	608.251		196.259	219.897	217.387	84.4783		0.230612	0.889069	321.098	179.505	1.78879	0.559037
mmu-mir-20a-5p	25.1014	16.9256	0	86.893		46.7283	0	13.4189	0		0.657684	1	32.23	15.0368	2.1434	0.466547
mmu-mir-212-3p	54.6324	22.0033	0	0		8.01057	0	8.94596	0		0.501706	1	19.1589	4.23913	4.51954	0.221262
mmu-mir-2137	609.816	944.448	95.4114	1323.02		33791.3	1459.13	4008.68	2200.56		0.000129779	0.0372466	743.173	10364.9	0.0717009	13.9468
mmu-mir-214-3p	78.2573	158.254	1425.21	158.369		70.7601	865.403	272.852	660.373		0.968808	1	455.022	467.347	0.973629	1.02709
mmu-mir-21a-5p	26084.8	48230.3	3080.99	28929.8		50309.1	24285.2	25598	5503.45		0.99132	1	26581.5	26423.9	1.00596	0.994073
mmu-mir-21c	2.95311	4.2314	0	0		6.67548	0.709347	0.894596	0		0.962372	1	1.79613	2.06985	0.867754	1.1524
mmu-mir-221-3p	444.442	798.041	57.6444	280.3		878.493	268.133	237.068	671.705		0.647254	1	395.107	513.85	0.768915	1.30053
mmu-mir-222-3p	581.023	529.771	717.574	667.114		423.225	697.997	347.998	1395.95		0.721867	1	623.87	716.293	0.870971	1.14814
mmu-mir-223-3p	1099.29	3631.38	1188.67	1083.36		2953.23	1679.02	1915.33	2125.35		0.56552	1	1750.68	2168.23	0.80742	1.23851
mmu-mir-223-5p	12.5507	177.719	0	0		194.924	95.0525	290.744	0		0.457265	1	47.5673	145.18	0.327644	3.05209
mmu-mir-22-3p	1712.8	9054.34	4092.75	2114.86		5209.54	2230.19	2752.67	3972.54		0.666395	1	4243.69	3541.23	1.19836	0.834471
mmu-mir-224-5p	103.359	112.555	0	0		447.257	193.652	31.3109	12.3627		0.354679	0.980853	53.9785	171.146	0.315395	3.17063
mmu-mir-23a-3p	26197.7	25874.1	10952.4	20241.9		28174.5	27175.8	30272.2	16358.9		0.477566	1	20816.5	25495.4	0.816484	1.22476
mmu-mir-23a-5p	918.416	258.961	262.381	350.375		259.009	1511.62	895.491	480.084		0.257608	0.889069	447.533	786.55	0.568983	1.75752
mmu-mir-23b-3p	6393.47	5839.33	4369.05	4818.36		7401.77	9393.88	9395.05	10072.5		0.00912413	0.308384	5355.05	9065.8	0.590687	1.69294
mmu-mir-23b-5p	47.988	106.631	0	19.621		106.808	117.752	475.03	19.5742		0.141407	0.805054	43.56	179.791	0.242282	4.12743
mmu-mir-24-2-5p	765.592	463.761	222.627	93.9005		680.899	532.719	947.377	500.688		0.260157	0.889069	386.47	665.421	0.580791	1.72179
mmu-mir-24-3p	9980.02	17633.9	5818.11	8409		22778.1	10174.9	11950.9	10689.6		0.396001	1	10460.3	13898.4	0.752626	1.32868
mmu-mir-25-3p	723.511	562.776	1117.11	1324.42		1197.58	193.652	1222.02	1461.89		0.844124	1	931.953	1018.78	0.91477	1.09317
mmu-mir-25-5p	57.5855	5.92395	331.952	194.808		9.34567	26.9552	36.6784	65.9343		0.0826669	0.741418	147.568	34.7284	4.24919	0.235339
mmu-mir-26a-5p	8013.99	10781.6	9793.59	5946.56		16074.5	14012.4	8639.11	12428.6		0.117607	0.805054	8633.93	12788.7	0.675123	1.48121
mmu-mir-26b-5p	1233.66	2295.96	914.36	1758.88		6315	2053.56	1769.51	1374.32		0.137689	0.805054	1550.71	2878.1	0.538798	1.85598
mmu-mir-27a-3p	2649.67	2342.5	1653.8	2632.02		3197.55	2256.43	3945.17	1794.65		0.497634	1	2319.5	2798.45	0.828851	1.20649
mmu-mir-27a-5p	28.0545	116.787	0	0		93.4567	297.926	84.092	0		0.426578	1	36.2103	118.869	0.304624	3.28273
mmu-mir-27b-3p	2330.74	2180.02	1250.29	2449.82		5331.04	3583.62	4575.86	2803.24		0.0121834	0.317876	2052.72	4073.44	0.503927	1.98441
mmu-mir-28a-3p	545.586	269.117	1.98774	0		275.03	209.967	73.3569	129.808		0.872105	1	204.173	172.04	1.18677	0.842622
mmu-mir-28a-5p	139.534	145.56	0	0		93.4567	167.406	457.139	35.0276		0.41033	1	71.2736	188.257	0.378597	2.64133
mmu-mir-28c	2.21483	0	0	473.707		232.307	0.709347	19.6811	1.03022		1	1	118.98	63.4318	1.87572	0.533128
mmu-mir-296-3p	123.292	0	314.063	0		0	0	8.94596	12.3627		0.0925762	0.778092	109.339	5.32716	20.5248	0.0487216
mmu-mir-29a-3p	4826.11	4797.56	1989.73	3655.11		5348.39	3892.19	4778.04	3192.66		0.676724	1	3817.13	4302.82	0.887122	1.12724
mmu-mir-29b-1-5p	46.5114	49.0842	0	0		2.67019	156.056	0	125.687		0.505809	1	23.8989	71.1034	0.336115	2.97518
mmu-mir-29b-3p	138.796	120.172	0	114.923		124.164	29.0832	110.93	0		0.773943	1	93.4726	66.0442	1.4153	0.706562
mmu-mir-29c-3p	32.4842	162.486	0	2.803		214.95	9.93085	29.5217	6.18134		0.826662	1	49.4432	65.1461	0.758959	1.31759
mmu-mir-3060-5p	16.2421	159.947	212.688	0		2929.2	15.6056	272.852	323.49		0.0316535	0.534386	97.2192	885.287	0.109817	9.10609
mmu-mir-3068-3p	22.1483	65.1635	0	0		0	29.7926	0	51.5111		0.972151	1	21.8279	20.3259	1.0739	0.931188
mmu-mir-3084-3p	7.38276	24.5421	41.7425	0		0	7.09347	18.7865	0		0.576197	1	18.4168	6.47	2.8465	0.351309
mmu-mir-30a-3p	79.7338	64.3172	5.96322	0		48.0634	146.125	133.295	241.072		0.163743	0.844393	37.5036	142.139	0.263851	3.79001
mmu-mir-30a-5p	1730.52	3077.07	3573.95	1625.74		8140.08	2995.57	2202.5	2783.66		0.212256	0.849792	2501.82	4030.45	0.62073	1.61101
mmu-mir-30b-5p	277.592	553.467	127.215	622.266		214.95	466.041	152.081	210.165		0.391783	1	395.135	260.809	1.51503	0.660052
mmu-mir-30c-2-3p	7.38276	28.7735	0	42.045		124.164	79.4468	172.657	269.918		0.0105113	0.308384	19.5503	161.547	0.12102	8.26312
mmu-mir-30c-5p	2072.34	3460.44	3061.12	2578.76		2538.02	2538.75	1628.16	2943.35		0.556063	1	2793.16	2412.07	1.15799	0.863562
mmu-mir-30d-5p	82984.5	49190.8	47990	46829.7		36246.5	80010.8	58351.8	62744.7		0.869181	1	56748.7	59338.4	0.956357	1.04563
mmu-mir-30e-3p	24.3631	7.61651	61.6199	0		32.0423	17.7337	21.4703	78.2969		0.664615	1	23.3999	37.3858	0.625903	1.59769
mmu-mir-30e-5p	1708.37	4298.25	1222.46	1237.52		3473.92	2257.85	1682.73	1052.89		0.999571	1	2116.65	2116.85	0.999907	1.00009
mmu-mir-3102-3p	16.2421	2.53884	45.718	0		0	151.8	66.2001	255.495		0.116348	0.805054	16.1247	118.374	0.136219	7.34114
mmu-mir-3102-5p	64.9683	0	230.578	0		0	28.3739	32.2055	0		0.404912	1	73.8865	15.1448	4.87866	0.204974
mmu-mir-31-5p	54.6324	481.533	113.301	0		16.0211	271.68	195.022	75.2063		0.880627	1	162.367	139.482	1.16407	0.859058
mmu-mir-320-3p	5351.76	6505.35	23666	8316.5		6339.03	7633.28	4642.06	9858.2		0.266411	0.889069	10959.9	7118.14	1.53971	0.649471
mmu-mir-320-5p	17.7186	82.0891	166.97	0		1006.66	68.8066	93.038	166.896		0.0948893	0.778092	66.6944	333.851	0.199773	5.00567
mmu-mir-322-3p	159.468	271.656	246.48	130.339		436.576	261.04	212.019	241.072		0.359743	0.980853	201.986	287.677	0.702127	1.42424
mmu-mir-322-5p	0	127.788	0	47.651		299.061	0	0	8.24178		0.774721	1	43.8598	76.8258	0.570899	1.75162
mmu-mir-324-3p	363.232	188.72	1186.68	147.157		364.481	165.987	133.295	232.83		0.180004	0.849792	471.447	224.148	2.10328	0.475447
mmu-mir-324-5p	22.1483	174.334	0	0		128.169	202.873	49.2028	335.853		0.271141	0.894454	49.1205	179.024	0.274378	3.6446
mmu-mir-326-3p	55.3707	25.3884	0	74.2795		0	53.201	30.4163	188.531		0.658346	1	38.7596	68.037	0.569685	1.75536
mmu-mir-328-3p	3417.48	3574.68	9582.89	7936.69		2293.69	2061.36	2363.52	5053.24		0.0436045	0.58778	6127.94	2942.96	2.08224	0.480252
mmu-mir-330-3p	80.4721	71.0875	0	0		166.887	107.111	81.4082	7.21156		0.48787	1	37.8899	90.6545	0.417959	2.39258
mmu-mir-331-3p	161.683	119.325	397.548	75.681		0	56.0384	98.4056	0		0.16476	0.844393	188.559	38.611	4.88356	0.204769
mmu-mir-338-5p	134.366	109.17	87.4605	0		48.0634	100.018	235.279	19.5742		0.839373	1	82.7492	100.734	0.821466	1.21734
mmu-mir-339-3p	301.217	86.3205	95.4114	283.103		41.388	236.922	214.703	127.748		0.713414	1	191.513	155.19	1.23405	0.810338
mmu-mir-339-5p	327.056	272.502	73.5463	654.5		360.476	475.972	599.379	173.077		0.712189	1	331.901	402.226	0.825161	1.21188
mmu-mir-340-3p	180.878	21.157	59.6322	12.6135		336.444	27.6645	141.346	17.5138		0.454344	1	68.5701	130.742	0.524468	1.90669
mmu-mir-340-5p	178.663	170.948	0	662.909		178.903	84.4123	179.814	0		0.478697	1	253.13	110.782	2.28494	0.437649
mmu-mir-342-3p	5958.63	3772.71	3321.51	4435.75		4392.46	5125.74	5453.46	3741.77		0.773506	1	4372.15	4678.36	0.934548	1.07004
mmu-mir-342-5p	486.524	391.827	29.8161	0		539.379	511.439	926.801	51.5111		0.399831	1	227.042	507.283	0.447565	2.23431
mmu-mir-3470b	56.8473	62.6247	0	386.814		620.819	58.1664	361.417	17.5138		0.468452	1	126.571	264.479	0.478569	2.08956
mmu-mir-3473d	12.5507	0.846279	1.98774	476.51		0	53.201	1.78919	0		1	1	122.974	13.7475	8.94513	0.111793
mmu-mir-3473e	145.44	147.253	170.946	0		775.69	34.0486	217.387	63.8738		0.371054	0.986042	115.91	272.75	0.424967	2.35313
mmu-mir-3473f	46.5114	104.939	0	68.6735		18.6913	61.0038	16.1027	5.15111		0.464263	1	55.0309	25.2372	2.18054	0.458602
mmu-mir-34a-5p	366.185	800.58	0	186.399		1061.4	124.136	263.906	18.544		0.934843	1	338.291	366.997	0.921783	1.08485
mmu-mir-34b-3p	397.931	1310.89	584.395	863.324		25501.7	949.106	2031.63	1405.22		1	1	789.134	7471.9	0.105614	9.46848
mmu-mir-34c-5p	17.7186	162.486	23.8529	89.696		2566.05	136.904	67.0947	0		1	1	73.4383	692.513	0.106046	9.42986
mmu-mir-351-3p	158.729	0	29.8161	70.075		6.67548	207.839	64.4109	323.49		0.425299	1	64.6551	150.604	0.429306	2.32934
mmu-mir-351-5p	2039.12	951.218	1810.83	2123.27		185.578	3675.83	1826.76	2636.34		0.720579	1	1731.11	2081.13	0.831813	1.20219
mmu-mir-3535	140.272	150.638	0	124.733		720.951	222.735	289.849	38.1182		0.2011	0.849792	103.911	317.913	0.326853	3.05948
mmu-mir-361-3p	460.684	79.5503	105.35	0		137.515	189.396	246.014	250.344		0.785911	1	161.396	205.817	0.784173	1.27523
mmu-mir-361-5p	278.33	538.234	135.166	456.889		236.312	219.188	340.841	114.355		0.337489	0.978378	352.155	227.674	1.54675	0.646517
mmu-mir-365-2-5p	1297.15	401.136	844.789	1520.63		158.876	545.488	599.379	556.32		0.0709252	0.661564	1015.93	465.016	2.18471	0.457726
mmu-mir-365-3p	539.68	291.12	689.745	895.558		4.00529	348.289	383.782	464.63		0.309667	0.930117	604.026	300.177	2.01223	0.49696
mmu-mir-375-3p	361.017	1007.07	178.896	245.262		4234.92	913.639	653.055	944.714		0.0156004	0.373109	448.062	1686.58	0.265663	3.76417
mmu-mir-378a-3p	645.253	712.567	785.157	804.461		2536.68	682.392	967.953	475.963		0.265923	0.889069	736.86	1165.75	0.632092	1.58205
mmu-mir-378a-5p	64.23	66.8561	0	151.362		0	30.5019	12.5243	45.3298		0.353004	0.980853	70.612	22.089	3.1967	0.312822
mmu-mir-378c	2.21483	14.3867	0	1.4015		60.0793	74.4814	36.6784	0		0.114915	0.805054	4.50077	42.8098	0.105134	9.51166
mmu-mir-3960	0	5.07768	0	294.315		122.829	0	39.3622	1.03022		0.732521	1	74.8482	40.8053	1.83428	0.545174
mmu-mir-3962	3.69138	1.69256	3.97548	0		1.3351	0.709347	0.894596	1.03022		0.679353	1	2.33985	0.992315	2.35797	0.424093
mmu-mir-3963	1414.54	1106.09	928.274	2060.2		2752.97	1713.78	1920.7	648.01		0.511186	1	1377.28	1758.86	0.783048	1.27706
mmu-mir-3965	2.95311	3.38512	0	1.4015		1.3351	2.12804	1.78919	0		0.862894	1	1.93493	1.31308	1.47358	0.67862
mmu-mir-3968	452.563	253.038	610.236	312.534		114.818	576.699	852.55	556.32		0.588771	1	407.093	525.097	0.775272	1.28987
mmu-mir-423-3p	9106.64	3925.04	7082.31	5014.57		2106.78	4795.89	8950.43	3736.62		0.498241	1	6282.14	4897.43	1.28274	0.77958
mmu-mir-423-5p	22092.9	15868.6	53627.2	39641.4		16768.8	18184.1	25998.7	24830.4		0.189727	0.849792	32807.5	21445.5	1.52981	0.653677
mmu-mir-425-5p	704.316	630.478	325.989	218.634		476.629	470.297	547.493	1180.64		0.396168	1	469.854	668.763	0.702572	1.42334
mmu-mir-429-3p	151.347	327.51	121.252	22.424		998.651	78.7375	145.819	331.732		0.186911	0.849792	155.633	388.735	0.400358	2.49776
mmu-mir-448-3p	203.026	210.724	33.7916	442.874		249.663	46.8169	165.5	42.2391		0.392498	1	222.604	126.055	1.76593	0.566274
mmu-mir-451a	11.0741	66.8561	266.357	18.2195		6.67548	25.5365	9.84056	24.7253		0.0552963	0.58778	90.6267	16.6945	5.42855	0.184211
mmu-mir-455-3p	39.8669	190.413	93.4237	99.5065		308.407	624.225	45.6244	506.87		0.0391008	0.568362	105.802	371.282	0.284966	3.50919
mmu-mir-466q	137.319	14.3867	0	294.315		393.853	106.402	0	38.1182		0.884034	1	111.505	134.593	0.82846	1.20706
mmu-mir-484	2648.2	1689.17	3168.46	2162.51		1188.23	917.185	1790.09	2165.53		0.120127	0.805054	2417.08	1515.26	1.59516	0.626895
mmu-mir-486b-3p	0	48.2379	375.683	158.369		1.3351	16.315	0	67.9947		0.159197	0.844393	145.572	21.4112	6.7989	0.147083
mmu-mir-486b-5p	52914.5	85398	526677	109035		7517.92	22198.3	14972	163360		0.051294	0.58778	193506	52012.1	3.72041	0.268788
mmu-mir-500-3p	118.862	29.6198	0	81.287		92.1216	66.6786	90.3542	356.457		0.282503	0.910993	57.4423	151.403	0.3794	2.63574
mmu-mir-501-3p	2157.98	1141.63	649.99	1607.52		409.874	1427.21	1736.41	918.959		0.605072	1	1389.28	1123.11	1.23699	0.808413
mmu-mir-503-5p	19.9335	132.02	0	0		66.7548	61.0038	92.1434	3.09067		0.779853	1	37.9883	55.7482	0.681426	1.46751
mmu-mir-5099	2017.71	1228.8	709.623	3342.58		3002.63	1591.06	2197.13	1722.53		0.687181	1	1824.68	2128.34	0.857324	1.16642
mmu-mir-5100	35.4373	345.282	29.8161	250.868		140.185	378.082	293.427	52.5414		0.704833	1	165.351	216.059	0.765305	1.30667
mmu-mir-5106	37.6521	3.38512	1.98774	2.803		0	2.12804	8.05136	2.06045		1	1	11.457	3.05996	3.74416	0.267083
mmu-mir-5107-5p	89.3314	116.787	331.952	360.185		0	9.93085	26.8379	0		0.00140339	0.119827	224.564	9.19218	24.4299	0.0409335
mmu-mir-5112	0.738276	0.846279	0	1.4015		0	17.7337	2.68379	1.03022		0.38204	1	0.746514	5.36192	0.139225	7.18261
mmu-mir-5113	0	119.325	31.8038	0		8.01057	51.7823	59.0433	64.904		0.886499	1	37.7823	45.9351	0.822515	1.21578
mmu-mir-511-3p	67.9214	22.0033	0	0		36.0476	64.5506	17.8919	14.4231		0.775221	1	22.4812	33.2283	0.676567	1.47805
mmu-mir-511-5p	188.999	96.4758	0	0		212.28	114.205	268.379	24.7253		0.515446	1	71.3686	154.897	0.460748	2.17038
mmu-mir-5126	2257.65	2780.87	7275.12	7973.13		7472.53	8026.26	3570.33	4209.49		0.719236	1	5071.69	5819.65	0.871477	1.14748
mmu-mir-5132-5p	108.527	0	266.357	102.309		205.605	0	56.3595	0		0.696535	1	119.298	65.4911	1.8216	0.548969
mmu-mir-532-3p	146.917	70.2412	0	285.906		73.4302	178.046	81.4082	88.5992		0.842219	1	125.766	105.371	1.19356	0.837833
mmu-mir-532-5p	275.377	450.221	47.7057	500.335		263.014	305.019	239.752	205.014		0.657029	1	318.41	253.2	1.25754	0.795201
mmu-mir-574-3p	241.416	385.057	121.252	137.347		218.956	327.009	347.998	398.696		0.365684	0.980853	221.268	323.165	0.684692	1.46051
mmu-mir-574-5p	528.606	661.79	898.458	793.249		339.114	260.33	392.728	716.005		0.128233	0.805054	720.526	427.044	1.68724	0.592684
mmu-mir-6236	973.786	369.824	244.492	873.134		1754.32	436.248	881.177	1762.71		0.141719	0.805054	615.309	1208.61	0.509104	1.96424
mmu-mir-6239	2.21483	2.53884	0	2.803		6.67548	0	2.68379	0		0.932513	1	1.88917	2.33982	0.8074	1.23854
mmu-mir-6240	832.776	517.077	1031.64	1398.7		8424.45	745.523	1349.05	1805.98		0.0239543	0.458327	945.046	3081.25	0.306709	3.26042
mmu-mir-6395	0	0	5.96322	4.2045		1.3351	0	0	3.09067		0.72177	1	2.54193	1.10644	2.29739	0.435276
mmu-mir-6412	0	0	79.5095	29.4315		10.6808	0	38.4676	12.3627		0.753676	1	27.2353	15.3778	1.77108	0.564627
mmu-mir-652-3p	14639.3	10097.8	8272.97	10867.2		6517.94	12293.7	16205.6	11067.7		0.859159	1	10969.3	11521.2	0.952096	1.05031
mmu-mir-6538	339.607	187.874	801.059	395.223		9974.5	432.702	754.144	1558.73		0.00167007	0.119827	430.941	3180.02	0.135515	7.37925
mmu-mir-664-3p	186.046	184.489	37.767	194.808		34.7125	100.727	63.5163	65.9343		0.145863	0.805054	150.778	66.2226	2.27683	0.439207
mmu-mir-664-5p	0	11.0016	0	375.602		244.322	72.3534	57.2541	107.143		1	1	96.6509	120.268	0.803627	1.24436
mmu-mir-669c-5p	19.9335	0	0	61.666		8.01057	37.5954	0	10.3022		0.836748	1	20.3999	13.977	1.45953	0.685154
mmu-mir-671-3p	77.519	22.0033	0	0		46.7283	56.0384	258.538	94.7805		0.196697	0.849792	24.8806	114.021	0.21821	4.58275
mmu-mir-671-5p	112.956	4.2314	0	105.112		244.322	27.6645	45.6244	15.4533		0.718292	1	55.575	83.2662	0.667438	1.49827
mmu-mir-672-5p	56.109	307.199	302.136	0		200.264	71.644	218.281	588.257		0.597819	1	166.361	269.612	0.61704	1.62064
mmu-mir-674-3p	146.179	49.9305	180.884	264.883		41.388	143.288	275.536	122.597		0.871808	1	160.469	145.702	1.10135	0.907975
mmu-mir-674-5p	374.306	211.57	1297.99	0		600.793	290.832	202.179	362.638		0.771456	1	470.967	364.111	1.29347	0.773112
mmu-mir-676-3p	97.4525	60.9321	81.4973	0		8.01057	116.333	0	35.0276		0.759394	1	59.9705	39.8428	1.50518	0.664373
mmu-mir-690	96.7142	206.492	0	203.217		98.7971	70.2253	53.6758	91.6898		0.584941	1	126.606	78.597	1.61082	0.6208
mmu-mir-7003-3p	78.2573	18.6181	0	60.2645		0	2.12804	0	6.18134		0.0680074	0.661564	39.285	2.07734	18.9112	0.0528788
mmu-mir-700-3p	203.764	30.4661	103.362	197.611		29.3721	139.741	63.5163	94.7805		0.435357	1	133.801	81.8526	1.63466	0.611748
mmu-mir-702-3p	31.7459	31.3123	71.5586	58.863		17.3562	13.4776	0	0		0.144173	0.805054	48.3699	7.70846	6.27492	0.159365
mmu-mir-7033-5p	72.3511	0	0	75.681		4.00529	0.709347	0	0		0.093149	0.778092	37.008	1.17866	31.3984	0.0318487
mmu-mir-709	110.741	33.8512	0	0		343.12	119.88	18.7865	59.7529		0.279387	0.910993	36.1482	135.385	0.267003	3.74527
mmu-mir-712-3p	23.6248	5.92395	5.96322	15.4165		2.67019	4.96543	4.47298	30.9067		0.875676	1	12.7321	10.7538	1.18396	0.844621
mmu-mir-714	14.0272	5.92395	0	0		169.557	105.693	38.4676	97.8712		0.00344915	0.197981	4.9878	102.897	0.0484737	20.6298
mmu-mir-744-5p	557.399	365.593	1135	399.427		34.7125	385.885	348.892	438.875		0.196587	0.849792	614.354	302.091	2.03367	0.491721
mmu-mir-760-3p	34.699	187.874	292.198	0		144.19	102.855	17.8919	271.979		0.965499	1	128.693	134.229	0.958754	1.04302
mmu-mir-764-5p	101.882	71.9337	351.83	629.273		28.037	26.9552	52.7812	419.301		0.313248	0.930117	288.73	131.769	2.19119	0.456373
mmu-mir-7a-5p	143.226	586.472	75.5341	154.165		485.975	117.042	49.2028	21.6347		0.634656	1	239.849	168.464	1.42374	0.702373
mmu-mir-8111	0	0.846279	0	170.983		212.28	0	103.773	64.904		0.633805	1	42.9573	95.2393	0.451046	2.21707
mmu-mir-8112	84.1635	7.61651	164.982	0		8.01057	156.056	113.614	150.413		0.630678	1	64.1906	107.023	0.599782	1.66727
mmu-mir-8114	880.764	760.805	4184.19	1568.28		578.096	710.056	991.212	1085.85		0.0714581	0.661564	1848.51	841.305	2.19719	0.455126
mmu-mir-8119	0.738276	12.6942	0	0		5.34038	0.709347	0	180.289		1	1	3.35812	46.5847	0.0720863	13.8723
mmu-mir-877-3p	85.64	189.567	220.639	357.382		73.4302	85.1216	93.9326	95.8107		0.0529354	0.58778	213.307	87.0738	2.44973	0.408209
mmu-mir-877-5p	145.44	233.573	111.313	752.605		319.088	228.41	255.854	351.306		0.885735	1	310.733	288.664	1.07645	0.928979
mmu-mir-92a-3p	12406	10612.3	63178.3	14466.3		5945.18	7742.52	9450.51	15148.4		1	1	25165.7	9571.65	2.62919	0.380345
mmu-mir-92b-3p	2793.64	4759.47	6213.67	4703.43		50710.9	7417.64	10300.4	8295.35		1	1	4617.55	19181.1	0.240735	4.15395
mmu-mir-92b-5p	0	275.041	701.672	0		152.201	207.129	0	126.717		0.636463	1	244.178	121.512	2.0095	0.497636
mmu-mir-93-5p	1779.25	1076.47	2830.54	1234.72		1611.46	1117.93	1758.78	1055.98		0.486835	1	1730.24	1386.04	1.24834	0.801064
mmu-mir-98-5p	685.12	1187.33	793.108	1046.92		2782.34	868.24	551.071	270.949		0.706932	1	928.12	1118.15	0.830049	1.20475
mmu-mir-99a-5p	581.762	507.768	250.455	189.202		674.223	1256.96	840.92	1423.77		0.00805449	0.308384	382.297	1048.97	0.36445	2.74386
mmu-mir-99b-3p	251.014	270.809	337.916	573.213		100.132	430.573	192.338	328.641		0.493772	1	358.238	262.921	1.36253	0.733929
mmu-mir-99b-5p	12636.3	4350.72	5281.42	6023.65		5372.42	9778.35	12717.6	6280.24		0.582629	1	7073.03	8537.15	0.828501	1.207

## Sheet: SP-A2-M-F-FA vs O3
	SP-A2-1A0-M-FA-1	SP-A2-1A0-M-FA-2	SP-A2-1A0-M-FA-3		SP-A2-1A0-M-O3-1	SP-A2-1A0-M-O3-2	SP-A2-1A0-M-O3-3				SP-A2-1A0-F-FA-1	SP-A2-1A0-F-FA-2	SP-A2-1A0-F-FA-3	SP-A2-1A0-F-FA-4		SP-A2-1A0-F-O3-1	SP-A2-1A0-F-O3-2	SP-A2-1A0-F-O3-3	SP-A2-1A0-F-O3-4		males					females
	X41.	X42.	X44.		X46.	X47.	X48.				X33.	X34.	X35.	X36.		X37.	X38.	X39.	X40.		Average-FA	Average-O3	FA/O3	O3/FA		Average-FA	Average-O3	FA/O3	O3/FA
mmu-let-7a-1-3p	15.6873	92.6254	2.348		3.04629	3.65186	51.84			mmu-let-7a-1-3p	0	6.20614	0	17.4684		0	39.5823	0	6.03077		36.8869	19.5127	1.8904	0.528988		5.91862	11.4033	0.519028	1.92668
mmu-let-7a-5p	43677	71055.7	59635.8		82664.8	89293.8	71264.9			mmu-let-7a-5p	126087	74704	77121.7	64377.4		67659	85918.3	67187.1	101799		58122.8	81074.5	0.716906	1.39488		85572.4	80641	1.06115	0.942371
mmu-let-7b-3p	47.062	79.3932	28.1761		59.4026	40.1705	65.0356			mmu-let-7b-3p	21.7994	52.4074	27.8102	45.8544		206.855	17.6956	221.371	97.4975		51.5437	54.8696	0.939387	1.06452		36.9679	135.855	0.272113	3.67495
mmu-let-7b-5p	5079.21	6333.41	9784.14		9777.06	4697.75	10719.6			mmu-let-7b-5p	29091.8	6338.54	10608.9	7317.06		39790.9	10591.3	24655.4	12639.5		7065.59	8398.13	0.841329	1.1886		13339.1	21919.3	0.608554	1.64324
mmu-let-7c-5p	6379.52	10317.5	14555.3		18057.6	9721.25	19196.8			mmu-let-7c-5p	29501.8	7507.36	11083	10232.1		53351.5	16010.4	39691.7	15318.2		10417.4	15658.6	0.665287	1.50311		14581.1	31092.9	0.468952	2.13242
mmu-let-7d-3p	6642.71	5922.01	6172.9		4843.6	5164.46	11102.2			mmu-let-7d-3p	10960.9	6601.95	6381.78	6679.46		11618.4	7345.55	11516	12901.8		6245.88	7036.77	0.887606	1.12663		7656.03	10845.4	0.705921	1.41659
mmu-let-7d-5p	13433.6	12190.5	13158.2		18953.2	21172.8	16541.7			mmu-let-7d-5p	31051.6	16258	17580	14924.5		23231	20286.6	18037	23714		12927.4	18889.2	0.684381	1.46117		19953.6	21317.2	0.936032	1.06834
mmu-let-7e-3p	27.8886	60.1464	9.39202		18.2777	32.8667	37.7018			mmu-let-7e-3p	12.4568	46.2013	0	67.6899		57.4599	45.6361	21.7587	12.0615		32.4757	29.6154	1.09658	0.911927		31.587	34.229	0.922812	1.08364
mmu-let-7e-5p	10693.5	9932.57	9903.88		12148.6	11388	7624.25			mmu-let-7e-5p	21774.5	16753.8	13901.1	9572.66		7854.76	14106.2	7149.15	15145.3		10176.7	10386.9	0.979756	1.02066		15500.5	11063.9	1.40101	0.713773
mmu-let-7f-5p	37372.5	74283.2	51357.9		95758.5	114787	33699.8			mmu-let-7f-5p	50230.9	43036.1	43121.7	46636.1		26661.4	49639	31185	37190.8		54337.8	81415.2	0.667416	1.49832		45756.2	36169	1.26507	0.790472
mmu-let-7g-5p	19515	16807.3	17141.6		44018.8	52029.5	16830.1			mmu-let-7g-5p	15896.9	11481.4	13294.6	12983.4		10009.5	17558.3	11576.6	14749.3		17821.3	37626.1	0.473642	2.1113		13414.1	13473.4	0.995596	1.00442
mmu-let-7i-3p	113.297	73.3785	100.964		24.3703	27.7541	11.3105			mmu-let-7i-3p	0	76.5424	17.2158	28.3861		17.238	56.3466	22.7047	27.1385		95.8801	21.145	4.53441	0.220536		30.5361	30.8569	0.989601	1.01051
mmu-let-7i-5p	12915.9	12930.3	10485		27811.8	28337	10005.1			mmu-let-7i-5p	8050.2	5759.3	8205.34	7845.48		7935.21	8717.89	9138.66	7842.02		12110.4	22051.3	0.549192	1.82086		7465.08	8408.44	0.887807	1.12637
mmu-let-7k	3.48607	1.20293	2.348		5.331	5.1126	6.59782			mmu-let-7k	11.4187	4.13743	3.97289	6.55063		28.7299	3.25972	13.2444	9.04616		2.34567	5.68047	0.412935	2.42169		6.51992	13.5701	0.480463	2.08132
mmu-mir-100-5p	69.7215	170.816	118.574		427.242	189.166	336.489			mmu-mir-100-5p	29.0658	61.3718	25.1616	67.6899		660.788	308.742	413.415	201.026		119.704	317.632	0.376863	2.65349		45.8223	395.993	0.115715	8.64193
mmu-mir-101a-3p	1432.78	1306.38	1540.29		798.127	423.616	218.671			mmu-mir-101a-3p	247.06	269.622	448.936	441.076		258.569	622.607	155.149	116.595		1426.48	480.138	2.97098	0.336589		351.674	288.23	1.22011	0.819595
mmu-mir-101b-3p	807.026	743.409	759.58		517.107	409.739	126.301			mmu-mir-101b-3p	250.174	244.798	94.025	211.804		80.4438	406.534	295.162	135.692		770.005	351.049	2.19344	0.455905		200.2	229.458	0.872492	1.14614
mmu-mir-103-3p	10963.7	10759	9615.08		12035.1	13277.4	6876.81			mmu-mir-103-3p	5903.48	7862.49	6871.77	7072.5		4499.11	7405.62	5256.15	6916.29		10445.9	10729.8	0.973544	1.02717		6927.56	6019.29	1.15089	0.868891
mmu-mir-106b-3p	280.629	376.516	122.096		201.055	222.763	311.04			mmu-mir-106b-3p	165.052	114.469	178.78	248.924		494.155	167.177	449.365	332.698		259.747	244.953	1.0604	0.943043		176.806	360.849	0.489974	2.04093
mmu-mir-106b-5p	285.858	85.4078	372.159		268.835	215.46	68.8058			mmu-mir-106b-5p	59.1697	167.566	156.267	87.3418		28.7299	168.108	105.009	55.2821		247.808	184.367	1.3441	0.74399		117.586	89.2825	1.31701	0.759295
mmu-mir-107-3p	427.044	264.644	221.886		324.43	484.237	262.028			mmu-mir-107-3p	248.098	128.95	202.617	288.228		488.409	114.09	143.797	174.892		304.525	356.898	0.853255	1.17198		216.973	230.297	0.942145	1.06141
mmu-mir-10a-5p	291.087	466.736	509.517		2231.41	1910.65	1427.01			mmu-mir-10a-5p	334.257	209.63	301.939	517.5		1769.76	844.733	1216.6	441.252		422.447	1856.36	0.227568	4.3943		340.832	1068.09	0.319105	3.13377
mmu-mir-1191a	1.74304	3.60878	25.8281		15.993	1.46074	0			mmu-mir-1191a	0	0	33.1074	10.9177		0	8.38214	0	1.00513		10.3933	5.81792	1.78643	0.559776		11.0063	2.34682	4.68988	0.213225
mmu-mir-1195	47.062	92.6254	131.488		73.1109	84.7231	219.613			mmu-mir-1195	469.206	231.696	244.995	574.272		293.045	122.007	171.232	68.3488		90.3919	125.816	0.718447	1.39189		380.042	163.658	2.32217	0.430631
mmu-mir-1198-5p	413.1	739.8	306.415		292.444	415.582	604.172			mmu-mir-1198-5p	570.936	571.654	382.721	602.658		632.058	549.961	751.148	649.313		486.438	437.399	1.11212	0.899187		531.993	645.62	0.824002	1.21359
mmu-mir-1247-5p	76.6936	22.8556	92.7462		2.28472	5.1126	19.7935			mmu-mir-1247-5p	3.1142	0	26.4859	10.9177		45.9679	0	26.4889	75.3847		64.0985	9.06359	7.07208	0.141401		10.1295	36.9604	0.274063	3.6488
mmu-mir-1249-3p	1633.23	554.549	1456.94		741.009	807.061	861.487			mmu-mir-1249-3p	3184.78	2208.01	2704.21	1181.3		1011.29	919.241	769.123	2347.98		1214.9	803.186	1.51261	0.66111		2319.58	1261.91	1.83815	0.544026
mmu-mir-125a-3p	238.796	249.006	362.767		130.99	170.177	223.383			mmu-mir-125a-3p	781.663	296.516	276.778	122.278		160.888	274.282	251.644	480.452		283.523	174.85	1.62152	0.616705		369.309	291.816	1.26555	0.790169
mmu-mir-125a-5p	31496.7	23576.2	27477.5		25104.4	29915.3	33968.4			mmu-mir-125a-5p	59007.8	55407.7	39207.1	32087.2		42376.6	37847.7	36091.1	62938.2		27516.8	29662.7	0.927656	1.07799		46427.4	44813.4	1.03602	0.965235
mmu-mir-125b-5p	1699.46	1405.02	2675.55		3553.49	1828.12	3613.72			mmu-mir-125b-5p	2008.66	600.616	584.014	1043.73		14066.2	3047.84	9828.31	2380.15		1926.68	2998.44	0.642559	1.55628		1059.26	7330.62	0.144497	6.92054
mmu-mir-1264-3p	179.533	281.485	301.719		188.108	181.863	23.5636			mmu-mir-1264-3p	179.585	244.798	96.6736	61.1392		45.9679	142.962	52.0317	120.615		254.245	131.178	1.93817	0.515951		145.549	90.3943	1.61016	0.621057
mmu-mir-1264-5p	263.199	457.112	266.499		417.341	559.465	135.727			mmu-mir-1264-5p	250.174	187.563	213.212	124.462		45.9679	143.428	56.7618	165.846		328.936	370.844	0.886994	1.1274		193.853	103.001	1.88205	0.531336
mmu-mir-128-3p	183.019	383.734	156.142		351.085	476.203	417.548			mmu-mir-128-3p	98.6162	404.778	323.128	369.019		183.872	352.981	304.622	439.241		240.965	414.945	0.580716	1.72201		298.885	320.179	0.933495	1.07124
mmu-mir-1298-3p	226.595	259.832	245.367		226.187	167.255	61.2655			mmu-mir-1298-3p	139.101	38.616	87.4035	91.7089		68.9518	103.845	63.384	105.539		243.931	151.569	1.60937	0.62136		89.2073	85.4299	1.04422	0.957657
mmu-mir-1298-5p	6696.75	8886.02	6161.16		3476.57	2953.62	2073.6			mmu-mir-1298-5p	2584.78	5156.61	3288.23	5589.87		907.866	5668.65	2125.73	2581.17		7247.98	2834.6	2.55697	0.391088		4154.87	2820.86	1.47291	0.678927
mmu-mir-1306-5p	80.1797	60.1464	31.6981		100.527	62.0816	264.855			mmu-mir-1306-5p	195.156	148.947	162.888	155.032		379.235	81.0273	227.993	229.169		57.3414	142.488	0.402429	2.48491		165.506	229.356	0.721611	1.38579
mmu-mir-130b-3p	3.48607	12.0293	10.566		39.6017	46.0134	35.8167			mmu-mir-130b-3p	0	7.58528	0	21.8354		0	35.8569	28.3809	41.2103		8.69379	40.4773	0.214782	4.65589		7.35518	26.362	0.279007	3.58414
mmu-mir-130b-5p	20.9164	67.3639	35.2201		118.805	83.2624	120.646			mmu-mir-130b-5p	19.7232	144.81	74.1606	141.93		201.109	100.586	35.0031	121.621		41.1668	107.571	0.382694	2.61305		95.156	114.58	0.830479	1.20412
mmu-mir-132-3p	19.1734	21.6527	23.48		22.8472	29.9452	91.4269			mmu-mir-132-3p	45.6749	41.3743	14.5673	4.36709		68.9518	35.3913	59.5999	21.1077		21.4354	48.0731	0.445891	2.2427		26.4959	46.2627	0.572727	1.74603
mmu-mir-133a-3p	59.2633	95.0312	19.958		0	5.1126	9.42546			mmu-mir-133a-3p	156.748	0	87.4035	4.36709		17.238	0	0	9162.75		58.0842	4.84602	11.986	0.083431		62.1296	2295	0.0270718	36.9389
mmu-mir-135b-5p	81.9227	76.9873	68.0921		27.4166	11.686	0			mmu-mir-135b-5p	0	36.5473	38.4046	0		5.74599	2.79405	0	0		75.6674	13.0342	5.80531	0.172256		18.738	2.13501	8.77653	0.11394
mmu-mir-138-5p	135.957	42.1024	146.75		67.0183	50.3957	23.5636			mmu-mir-138-5p	16.609	5.51657	26.4859	13.1013		57.4599	112.228	0	35.1795		108.27	46.9925	2.30398	0.434031		15.4282	51.2167	0.301234	3.31968
mmu-mir-139-5p	92.381	52.9288	35.2201		92.9117	349.848	574.953			mmu-mir-139-5p	0	55.1657	157.591	246.741		304.537	22.3524	441.796	206.051		60.1766	339.238	0.177388	5.63737		114.874	243.684	0.471406	2.12131
mmu-mir-140-3p	1878.99	2179.7	1438.15		1488.11	1457.09	2484.55			mmu-mir-140-3p	464.015	1520.5	826.361	1596.17		1396.27	1566.53	2264.8	1576.04		1832.28	1809.92	1.01236	0.987793		1101.76	1700.91	0.647749	1.54381
mmu-mir-140-5p	416.586	196.077	538.867		98.2427	201.583	19.7935			mmu-mir-140-5p	84.0833	74.4737	115.214	98.2595		68.9518	71.7139	63.384	0		383.843	106.54	3.60282	0.27756		93.0076	51.0124	1.82323	0.548476
mmu-mir-141-3p	191.734	150.366	129.14		171.354	167.986	79.1738			mmu-mir-141-3p	68.5123	41.3743	58.269	78.6076		137.904	32.5972	147.581	18.0923		157.08	139.504	1.12599	0.88811		61.6908	84.0435	0.734034	1.36233
mmu-mir-142a-3p	2407.13	1456.74	2256.43		172.115	272.429	180.026			mmu-mir-142a-3p	689.275	668.884	683.337	543.703		270.061	336.683	185.422	180.923		2040.1	208.19	9.79924	0.102049		646.3	243.272	2.65669	0.376408
mmu-mir-142a-5p	2574.47	3078.29	2108.51		2580.2	2697.99	1447.75			mmu-mir-142a-5p	386.16	1726	1313.7	1746.84		384.981	1180.95	916.704	626.195		2587.09	2241.98	1.15393	0.866605		1293.17	777.208	1.66387	0.601008
mmu-mir-143-3p	876.748	2229.02	1272.62		8616.42	4201.1	3002.95			mmu-mir-143-3p	673.704	124.812	185.401	1126.71		3097.09	1787.26	2506.98	1362.95		1459.46	5273.49	0.276755	3.61331		527.657	2188.57	0.241097	4.14772
mmu-mir-144-3p	704.187	342.834	71.6141		41.1249	2.92149	11.3105			mmu-mir-144-3p	5.19033	19.9976	64.8905	34.9367		293.045	0	363.276	2.01026		372.878	18.4523	20.2077	0.0494861		31.2538	164.583	0.189897	5.26601
mmu-mir-144-5p	611.806	236.977	106.834		187.347	70.1157	4.71273			mmu-mir-144-5p	84.0833	19.308	87.4035	24.019		344.759	0.931349	208.127	22.1128		318.539	87.3917	3.64496	0.274352		53.7034	143.983	0.372986	2.68107
mmu-mir-145a-3p	0	9.62342	4.69601		158.407	102.982	32.9891			mmu-mir-145a-3p	0	57.2344	0	8.73418		57.4599	47.4988	99.3332	8.04103		4.77314	98.1261	0.0486429	20.558		16.4921	53.0832	0.310685	3.2187
mmu-mir-145a-5p	78.4367	117.887	111.53		166.784	127.085	253.545			mmu-mir-145a-5p	99.6543	42.0638	92.7007	21.8354		689.518	73.5766	322.596	314.605		102.618	182.471	0.562379	1.77816		64.0636	350.074	0.183	5.46448
mmu-mir-146a-5p	308.518	541.317	365.115		367.078	2443.82	2958.65			mmu-mir-146a-5p	382.008	386.849	386.694	786.076		241.331	293.841	353.815	176.903		404.983	1923.18	0.21058	4.7488		485.407	266.473	1.8216	0.548967
mmu-mir-146b-3p	298.059	339.225	420.293		95.958	209.617	256.372			mmu-mir-146b-3p	97.5781	213.767	193.347	170.316		132.158	186.27	111.632	187.959		352.526	187.316	1.88199	0.531353		168.752	154.505	1.09222	0.91557
mmu-mir-146b-5p	40895.1	54177.4	43413.4		56531.5	80513.3	19729.4			mmu-mir-146b-5p	34649.6	39681.4	26009.2	28244.1		7015.85	38529.4	10347.7	20737.8		46162	52258	0.883347	1.13206		32146.1	19157.7	1.67797	0.595958
mmu-mir-148a-3p	118.527	120.293	58.7001		139.368	113.208	136.669			mmu-mir-148a-3p	0	26.8933	14.5673	106.994		51.7139	62.866	117.308	89.4565		99.1731	129.748	0.764351	1.3083		37.1136	80.336	0.461979	2.1646
mmu-mir-148b-3p	313.747	410.198	555.303		500.353	379.793	357.225			mmu-mir-148b-3p	227.336	199.286	189.374	449.81		126.412	239.822	230.831	169.867		426.416	412.457	1.03384	0.967264		266.452	191.733	1.3897	0.719579
mmu-mir-149-3p	1.74304	18.0439	0		1.52314	2.92149	9.42546			mmu-mir-149-3p	11.4187	26.8933	3.97289	2.18354		17.238	31.2002	0	24.1231		6.59565	4.62336	1.42659	0.700972		11.1171	18.1403	0.61284	1.63175
mmu-mir-149-5p	24.4025	4.81171	30.5241		31.986	39.4401	136.669			mmu-mir-149-5p	5.19033	0	0	45.8544		97.6818	13.5046	168.393	308.575		19.9128	69.3651	0.287072	3.48345		12.7612	147.039	0.086788	11.5223
mmu-mir-150-5p	270.171	206.903	251.237		193.439	1733.17	11021.2			mmu-mir-150-5p	665.4	767.493	4909.16	3078.8		913.612	207.225	943.192	592.021		242.77	4315.93	0.0562498	17.7778		2355.21	664.013	3.54694	0.281933
mmu-mir-151-3p	209.164	376.516	305.241		137.844	148.996	503.319			mmu-mir-151-3p	445.33	291.689	70.1877	150.665		620.566	305.948	591.269	328.677		296.974	263.387	1.12752	0.886902		239.468	461.615	0.51876	1.92767
mmu-mir-151-5p	254.483	257.426	534.171		443.235	468.899	494.836			mmu-mir-151-5p	258.478	68.2675	125.808	152.848		609.074	225.386	585.593	303.549		348.694	468.99	0.743499	1.34499		151.351	430.901	0.351242	2.84704
mmu-mir-152-3p	83.6658	96.2342	44.6121		205.624	151.187	49.9549			mmu-mir-152-3p	20.7613	33.0994	116.538	0		17.238	100.586	21.7587	20.1026		74.8373	135.589	0.551944	1.81178		42.5997	39.9212	1.06709	0.937125
mmu-mir-155-5p	48.805	122.699	57.5261		197.247	541.206	817.187			mmu-mir-155-5p	351.904	810.935	643.608	700.918		189.618	126.198	61.492	103.528		76.3432	518.547	0.147225	6.7923		626.841	120.209	5.2146	0.191769
mmu-mir-15a-5p	1687.26	425.836	1377.1		615.35	1003.53	59.3804			mmu-mir-15a-5p	274.049	895.753	497.935	259.842		293.045	182.079	305.568	125.641		1163.4	559.42	2.07965	0.480849		481.895	226.583	2.12679	0.470192
mmu-mir-15b-3p	45.319	8.42049	2.348		57.8794	45.2831	15.0807			mmu-mir-15b-3p	0	54.4761	3.97289	61.1392		34.4759	27.9405	21.7587	8.04103		18.6958	39.4144	0.47434	2.10819		29.8971	23.054	1.29683	0.771114
mmu-mir-15b-5p	3414.61	1599.89	1914.8		1481.26	2806.09	2599.54			mmu-mir-15b-5p	1823.88	1235.02	2463.19	1576.52		2735.09	975.122	2235.47	1875.57		2309.77	2295.63	1.00616	0.993879		1774.65	1955.31	0.907606	1.1018
mmu-mir-16-2-3p	62.7493	4.81171	34.0461		13.7083	17.5289	10.368			mmu-mir-16-2-3p	0	64.8197	10.5944	0		0	7.45079	9.46031	13.0667		33.869	13.8684	2.44217	0.409471		18.8535	7.49444	2.51567	0.397509
mmu-mir-16-5p	11789.9	9102.55	9690.22		15925.2	28389.6	5263.17			mmu-mir-16-5p	4901.74	6106.84	5779.23	5788.58		4591.04	5696.6	4617.58	2870.65		10194.2	16526	0.61686	1.62111		5644.1	4443.97	1.27006	0.787365
mmu-mir-17-3p	55.7772	68.5668	59.8741		63.2104	34.3275	56.5527			mmu-mir-17-3p	90.3117	82.7485	0	0		109.174	0	112.578	85.436		61.4061	51.3636	1.19552	0.836458		43.2651	76.7968	0.56337	1.77503
mmu-mir-17-5p	64.4924	9.62342	19.958		37.317	108.825	41.472			mmu-mir-17-5p	37.3704	57.924	70.1877	17.4684		22.9839	22.818	48.2476	40.2052		31.3579	62.5381	0.501421	1.99433		45.7376	33.5637	1.36271	0.733831
mmu-mir-181a-1-3p	29.6316	120.293	66.9181		36.5554	44.5527	56.5527			mmu-mir-181a-1-3p	0	26.2037	13.243	34.9367		0	28.8718	7.56824	55.2821		72.2808	45.887	1.57519	0.634843		18.5958	22.9305	0.810964	1.2331
mmu-mir-181a-2-3p	34.8607	79.3932	63.3961		47.979	25.563	83.8866			mmu-mir-181a-2-3p	144.291	65.5092	150.97	19.6519		178.126	16.2986	40.6793	255.303		59.2167	52.4762	1.12845	0.886172		95.1055	122.602	0.775728	1.28911
mmu-mir-181a-5p	6846.65	9529.59	4518.74		5659.24	5135.98	5670.35			mmu-mir-181a-5p	3045.68	5569.66	4492.01	5065.82		3056.86	5142.44	4078.34	5347.29		6964.99	5488.52	1.26901	0.788016		4543.3	4406.23	1.03111	0.969832
mmu-mir-181b-5p	514.196	743.409	498.951		778.326	754.474	754.036			mmu-mir-181b-5p	216.956	535.107	586.663	692.184		488.409	622.607	462.609	540.759		585.519	762.279	0.768116	1.30189		507.727	528.596	0.960521	1.0411
mmu-mir-181c-5p	31.3747	36.0878	15.262		6.09257	24.8326	62.208			mmu-mir-181c-5p	10.3807	33.0994	0	24.019		11.492	22.3524	110.686	0		27.5748	31.0444	0.888238	1.12582		16.8748	36.1325	0.467025	2.14121
mmu-mir-181d-5p	20.9164	6.01464	9.39202		12.9467	8.03409	9.42546			mmu-mir-181d-5p	5.19033	0	1.3243	0		11.492	0	19.8666	0		12.1077	10.1354	1.19459	0.837105		1.62866	7.83965	0.207746	4.81357
mmu-mir-182-5p	432.273	629.131	520.083		983.189	432.38	1149.91			mmu-mir-182-5p	181.661	236.523	177.456	386.487		361.997	257.984	461.663	112.574		527.162	855.158	0.61645	1.62219		245.532	298.555	0.822402	1.21595
mmu-mir-183-3p	1.74304	27.6673	28.1761		35.7939	6.57335	13.1956			mmu-mir-183-3p	0	0	62.2419	4.36709		34.4759	0	13.2444	0		19.1955	18.521	1.03642	0.96486		16.6522	11.9301	1.39582	0.716425
mmu-mir-183-5p	181.276	523.273	548.259		619.158	364.456	853.946			mmu-mir-183-5p	431.835	137.914	193.347	275.127		229.839	278.939	595.053	287.467		417.603	612.52	0.681778	1.46675		259.556	347.825	0.746226	1.34008
mmu-mir-1839-3p	34.8607	51.7259	69.2661		26.655	81.0713	22.6211			mmu-mir-1839-3p	94.4639	0	46.3504	26.2025		5.74599	32.1315	0	19.0974		51.9509	43.4491	1.19567	0.83635		41.7542	14.2437	2.93141	0.341133
mmu-mir-1839-5p	618.778	781.903	555.303		1172.82	1690.08	554.217			mmu-mir-1839-5p	403.807	482.01	346.966	489.114		287.299	632.852	343.409	416.123		651.995	1139.04	0.572408	1.74701		430.474	419.921	1.02513	0.975484
mmu-mir-1843a-3p	57.5202	24.0585	86.8762		96.7196	79.6105	52.7825			mmu-mir-1843a-3p	9.34259	50.3387	41.0532	106.994		120.666	11.6419	45.4095	135.692		56.1516	76.3709	0.735249	1.36008		51.932	78.3524	0.662801	1.50875
mmu-mir-1843a-5p	52.2911	208.106	126.792		88.3423	111.747	113.105			mmu-mir-1843a-5p	36.3323	90.3338	19.8644	19.6519		40.2219	71.7139	33.1111	49.2513		129.063	104.398	1.23626	0.808892		41.5456	48.5745	0.855296	1.16919
mmu-mir-1843b-3p	76.6936	66.161	4.69601		88.3423	62.0816	147.037			mmu-mir-1843b-3p	49.8271	95.1608	301.939	299.146		80.4438	88.9438	233.67	164.841		49.1835	99.1537	0.496033	2.01599		186.518	141.975	1.31374	0.761183
mmu-mir-1843b-5p	88.8949	143.148	135.01		120.328	142.423	132.899			mmu-mir-1843b-5p	37.3704	92.4025	62.2419	115.728		86.1898	153.207	49.1936	75.3847		122.351	131.883	0.927723	1.07791		76.9357	90.9937	0.845505	1.18273
mmu-mir-184-3p	10.4582	37.2907	32.8721		6.09257	43.8223	35.8167			mmu-mir-184-3p	61.2459	60.6822	87.4035	17.4684		11.492	29.8032	0	0		26.8737	28.5772	0.940388	1.06339		56.7	10.3238	5.49217	0.182077
mmu-mir-185-5p	744.277	483.577	484.863		558.232	1122.58	616.425			mmu-mir-185-5p	241.869	490.285	251.616	336.266		316.029	415.847	302.73	485.477		570.906	765.746	0.745555	1.34128		330.009	380.021	0.868397	1.15155
mmu-mir-186-5p	927.296	585.825	690.313		586.41	388.558	256.372			mmu-mir-186-5p	252.25	462.013	321.804	229.272		476.917	473.591	281.917	187.959		734.478	410.447	1.78946	0.558828		316.335	355.096	0.890843	1.12253
mmu-mir-187-5p	27.8886	13.2322	37.5681		25.8934	16.7986	7.54036			mmu-mir-187-5p	35.2942	49.6491	0	10.9177		63.2058	18.1613	37.8412	0		26.2296	16.7441	1.5665	0.638367		23.9653	29.8021	0.804147	1.24355
mmu-mir-1895	111.554	114.278	118.574		40.3633	60.6209	94.2546			mmu-mir-1895	283.392	186.874	117.862	100.443		172.38	166.246	59.5999	68.3488		114.802	65.0796	1.76403	0.566884		172.143	116.644	1.4758	0.677598
mmu-mir-18a-3p	43.5759	27.6673	0		5.331	15.3378	52.7825			mmu-mir-18a-3p	5.19033	26.8933	13.243	0		45.9679	23.7494	58.6539	14.0718		23.7478	24.4838	0.969938	1.03099		11.3316	35.6107	0.318208	3.14259
mmu-mir-18a-5p	80.1797	10.8263	76.3102		8.37729	16.7986	6.59782			mmu-mir-18a-5p	0	49.6491	1.3243	10.9177		17.238	5.12242	44.4634	0		55.7721	10.5912	5.26588	0.189902		15.4728	16.706	0.926184	1.0797
mmu-mir-1912-3p	5.22911	16.841	35.2201		114.236	176.02	28.2764			mmu-mir-1912-3p	6.22839	69.6467	25.1616	69.8734		0	8.38214	16.0825	14.0718		19.0967	106.177	0.179857	5.55997		42.7275	9.63412	4.43502	0.225478
mmu-mir-191-3p	12.2013	33.682	38.7421		66.2567	33.5971	11.3105			mmu-mir-191-3p	62.2839	0	0	21.8354		34.4759	51.6899	14.1905	15.0769		28.2084	37.0548	0.761263	1.31361		21.0298	28.8583	0.728728	1.37225
mmu-mir-191-5p	9339.19	8936.54	9581.03		10453.3	11848.1	14212.6			mmu-mir-191-5p	8476.84	11885.4	9732.25	12306.5		7636.41	11357.3	10047.8	17306.3		9285.59	12171.4	0.762905	1.31078		10600.2	11587	0.914843	1.09308
mmu-mir-192-5p	545.571	190.062	262.977		321.383	451.37	146.095			mmu-mir-192-5p	146.367	310.307	112.565	198.703		34.4759	238.891	95.5491	159.815		332.87	306.283	1.08681	0.920127		191.985	132.183	1.45242	0.688505
mmu-mir-1934-3p	0	2.40585	1.174		0	21.9112	19.7935			mmu-mir-1934-3p	94.4639	7.58528	0	8.73418		34.4759	0	10.4063	17.0872		1.19329	13.9015	0.0858384	11.6498		27.6959	15.4924	1.78771	0.559375
mmu-mir-193a-5p	277.143	303.138	264.151		174.4	222.763	174.371			mmu-mir-193a-5p	441.178	435.119	186.726	264.209		109.174	466.606	241.238	300.534		281.477	190.511	1.47748	0.676828		331.808	279.388	1.18763	0.842016
mmu-mir-1943-5p	24.4025	39.6966	3.52201		7.61572	14.6074	33.9316			mmu-mir-1943-5p	0	18.6184	7.94577	28.3861		51.7139	1.39702	78.5205	111.569		22.5404	18.7183	1.20419	0.830433		13.7376	60.8002	0.225946	4.42583
mmu-mir-194-5p	352.094	378.922	455.513		373.17	510.53	196.992			mmu-mir-194-5p	96.5401	372.368	202.617	270.76		57.4599	282.664	187.314	92.4719		395.509	360.231	1.09793	0.910802		235.571	154.978	1.52004	0.65788
mmu-mir-1946a	0	7.21756	32.8721		7.61572	45.2831	100.852			mmu-mir-1946a	9.34259	20.6871	182.753	37.1203		132.158	41.9107	64.3301	23.118		13.3632	51.2504	0.260744	3.83519		62.4757	65.3791	0.955591	1.04647
mmu-mir-1946b	12.2013	13.2322	5.87001		13.7083	12.4163	4.71273			mmu-mir-1946b	11.4187	2.06871	0	21.8354		22.9839	34.9256	17.0286	12.0615		10.4345	10.2791	1.01512	0.985109		8.83072	21.7499	0.406012	2.46298
mmu-mir-1954	3.48607	8.42049	0		0	9.49484	0.942546			mmu-mir-1954	0	2.75828	0	174.684		28.7299	0	8.51428	0		3.96885	3.47913	1.14076	0.876607		44.3605	9.31105	4.76428	0.209895
mmu-mir-1957a	775.652	745.815	874.632		306.913	1344.61	3003.89			mmu-mir-1957a	694.466	524.764	823.712	4140		5177.13	585.818	858.996	323.651		798.699	1551.81	0.51469	1.94292		1545.74	1736.4	0.890196	1.12335
mmu-mir-1961	59.2633	39.6966	21.132		93.6733	496.653	2240.43			mmu-mir-1961	20.7613	106.884	262.211	54.5886		8446.6	148.55	2987.56	297.518		40.0306	943.586	0.042424	23.5716		111.111	2970.06	0.0374104	26.7305
mmu-mir-1964-3p	174.304	111.872	162.012		70.0646	83.9928	116.876			mmu-mir-1964-3p	161.938	62.751	70.1877	189.968		40.2219	94.9976	145.689	223.139		149.396	90.311	1.65424	0.604507		121.211	126.012	0.961905	1.0396
mmu-mir-1981-3p	22.6595	6.01464	11.74		30.4629	25.563	8.48291			mmu-mir-1981-3p	75.7788	0	0	28.3861		51.7139	18.627	3.78412	12.0615		13.4714	21.5029	0.62649	1.59619		26.0412	21.5466	1.2086	0.827405
mmu-mir-1981-5p	50.5481	155.178	99.7902		15.2314	24.1023	48.0698			mmu-mir-1981-5p	150.519	127.571	83.4306	106.994		91.9358	82.4244	134.336	88.4513		101.839	29.1345	3.49546	0.286085		117.129	99.287	1.1797	0.847675
mmu-mir-1983	0	67.3639	37.5681		6.09257	46.0134	47.1273			mmu-mir-1983	52.9413	51.7178	63.5662	277.31		51.7139	52.1555	52.0317	23.118		34.9773	33.0778	1.05743	0.945691		111.384	44.7548	2.48876	0.401806
mmu-mir-199a-5p	36.6038	20.4498	57.5261		201.055	47.4742	94.2546			mmu-mir-199a-5p	0	19.9976	39.7289	0		57.4599	54.0182	140.013	50.2564		38.1932	114.261	0.334262	2.99166		14.9316	75.4368	0.197935	5.05215
mmu-mir-199b-3p	230.081	222.542	189.014		2387.53	871.334	241.292			mmu-mir-199b-3p	396.541	4.827	152.294	69.8734		683.772	444.719	436.12	93.477		213.879	1166.72	0.183317	5.45504		155.884	414.522	0.376057	2.65917
mmu-mir-19b-3p	102.839	61.3493	64.5701		46.4559	2.19112	53.7251			mmu-mir-19b-3p	25.9516	19.9976	78.1335	19.6519		34.4759	39.5823	30.273	32.1641		76.2529	34.124	2.23458	0.447511		35.9336	34.1238	1.05304	0.949635
mmu-mir-1a-3p	402.642	627.928	22.306		47.2174	24.1023	0.942546			mmu-mir-1a-3p	99.6543	100.677	288.696	194.335		63.2058	10.7105	0	16878.1		350.959	24.0874	14.5702	0.0686332		170.841	4238.01	0.0403116	24.8068
mmu-mir-200a-3p	956.927	643.566	862.892		1773.7	1700.31	723.875			mmu-mir-200a-3p	179.585	427.534	423.775	709.652		948.088	505.722	992.386	131.672		821.128	1399.29	0.586816	1.70411		435.136	644.467	0.675188	1.48107
mmu-mir-200a-5p	1.74304	27.6673	0		21.324	29.9452	71.6335			mmu-mir-200a-5p	12.4568	0	18.5401	8.73418		109.174	22.3524	49.1936	19.0974		9.80345	40.9676	0.239298	4.17889		9.93278	49.9543	0.198837	5.02924
mmu-mir-200b-3p	1528.64	1267.89	2215.34		3925.9	2697.99	1928.45			mmu-mir-200b-3p	1723.19	1154.34	1460.7	1467.34		2660.39	1215.88	2158.84	932.76		1670.62	2850.78	0.586023	1.70642		1451.39	1741.97	0.833192	1.2002
mmu-mir-200b-5p	45.319	54.1317	179.622		92.1502	62.812	180.026			mmu-mir-200b-5p	101.73	30.3411	70.1877	144.114		356.251	138.305	289.485	172.882		93.0244	111.663	0.833083	1.20036		86.5933	239.231	0.361965	2.7627
mmu-mir-200c-3p	1612.31	2301.2	3180.37		2635.8	2077.91	4017.13			mmu-mir-200c-3p	4068.18	2190.08	3909.32	2541.65		6544.68	2396.36	6997.79	3287.78		2364.63	2910.28	0.812509	1.23076		3177.31	4806.65	0.661023	1.51281
mmu-mir-203-3p	134.214	203.295	184.318		139.368	119.781	65.9782			mmu-mir-203-3p	101.73	54.4761	6.62148	87.3418		132.158	49.8272	172.178	18.0923		173.942	108.376	1.605	0.623055		62.5424	93.0637	0.672039	1.48801
mmu-mir-205-5p	247.511	352.458	297.023		293.205	73.0372	112.163			mmu-mir-205-5p	334.257	254.452	700.552	417.057		574.599	249.136	257.32	156.8		298.997	159.468	1.87496	0.533344		426.58	309.464	1.37845	0.725454
mmu-mir-20a-5p	66.2354	70.9727	70.4401		38.8402	89.1054	15.0807			mmu-mir-20a-5p	0	42.0638	23.8373	10.9177		63.2058	30.7345	67.1682	11.0564		69.2161	47.6754	1.45182	0.688791		19.2047	43.0412	0.446194	2.24118
mmu-mir-2137	881.977	437.865	763.102		635.151	3000.37	11945.8			mmu-mir-2137	651.905	553.726	826.361	2478.32		22708.1	1014.7	16679.5	2559.06		694.315	5193.78	0.133682	7.48044		1127.58	10740.3	0.104985	9.52514
mmu-mir-214-3p	97.6101	105.858	211.32		258.173	126.354	481.641			mmu-mir-214-3p	162.976	72.405	56.9447	117.911		1402.02	284.061	957.383	175.898		138.263	288.723	0.478877	2.08822		102.559	704.841	0.145507	6.87252
mmu-mir-21a-3p	158.616	138.337	127.966		52.5484	46.0134	47.1273			mmu-mir-21a-3p	0	140.672	17.2158	50.2215		17.238	113.159	22.7047	52.2667		141.64	48.5631	2.91662	0.342863		52.0275	51.3421	1.01335	0.986826
mmu-mir-21a-5p	134571	154675	146139		149801	98088.2	34645.1			mmu-mir-21a-5p	38756.2	78304.9	57695.6	81162.4		17812.6	70801.1	27519.1	25393.6		145128	94178.2	1.541	0.648931		63979.8	35381.6	1.80828	0.553012
mmu-mir-21c	5.22911	9.62342	16.436		8.37729	8.76446	0.942546			mmu-mir-21c	3.1142	6.89571	0	39.3038		0	6.51944	4.73015	2.01026		10.4295	6.0281	1.73015	0.577984		12.3284	3.31496	3.71902	0.268888
mmu-mir-221-3p	256.226	357.269	412.075		502.637	530.98	483.526			mmu-mir-221-3p	121.454	499.939	350.938	460.728		557.361	613.293	563.834	431.2		341.857	505.715	0.675988	1.47932		358.265	541.422	0.661711	1.51123
mmu-mir-222-3p	449.704	306.746	442.599		628.297	494.462	828.498			mmu-mir-222-3p	455.711	394.435	443.639	552.437		942.342	621.675	972.519	492.513		399.683	650.419	0.614501	1.62734		461.555	757.262	0.609505	1.64068
mmu-mir-223-3p	3505.25	2938.75	6298.52		4503.93	6985.28	2265.88			mmu-mir-223-3p	3011.43	5069.04	2841.94	2292.72		1832.97	3188.47	1219.43	1776.06		4247.51	4585.03	0.926386	1.07946		3303.78	2004.23	1.6484	0.606649
mmu-mir-223-5p	111.554	131.119	48.1341		202.578	186.975	27.3338			mmu-mir-223-5p	0	86.1964	120.511	67.6899		86.1898	110.831	74.7364	360.841		96.9358	138.962	0.697569	1.43355		68.5993	158.149	0.433762	2.30541
mmu-mir-22-3p	34670.8	19989	25511.1		17051.6	29179.1	3972.83			mmu-mir-22-3p	5989.64	11268.3	10393.1	5386.8		3367.15	5778.55	4559.87	2340.95		26723.6	16734.5	1.59692	0.626206		8259.45	4011.63	2.05888	0.485702
mmu-mir-224-5p	38.3468	76.9873	12.914		128.706	189.166	56.5527			mmu-mir-224-5p	103.807	42.7534	74.1606	10.9177		183.872	55.8809	57.7079	61.3129		42.7494	124.808	0.342521	2.91953		57.9096	89.6933	0.64564	1.54885
mmu-mir-22-5p	202.192	147.96	187.84		239.134	299.452	121.588			mmu-mir-22-5p	117.301	170.324	121.835	45.8544		51.7139	123.404	84.1967	107.549		179.331	220.058	0.814925	1.22711		113.829	91.7158	1.2411	0.805735
mmu-mir-23a-3p	33466.3	30713.1	41837.9		42039.5	46255.2	29453.6			mmu-mir-23a-3p	27455.8	33666.9	26480.6	26565		16404.8	30650.7	21376.5	27689.3		35339.1	39249.4	0.900373	1.11065		28542.1	24030.3	1.18775	0.841926
mmu-mir-23a-5p	678.041	1336.45	751.362		192.678	253.439	539.136			mmu-mir-23a-5p	1183.39	678.538	507.205	628.861		384.981	557.412	805.072	856.37		921.952	328.418	2.80725	0.35622		749.5	650.959	1.15138	0.868524
mmu-mir-23b-3p	8490.33	7743.24	11029.8		11380.9	10810.2	9310.46			mmu-mir-23b-3p	7473.03	7228.08	6591.02	7755.95		9239.54	7563.48	8530.36	9073.3		9087.78	10500.5	0.865458	1.15546		7262.02	8601.67	0.844257	1.18447
mmu-mir-23b-5p	41.8329	147.96	117.4		47.2174	64.2727	113.105			mmu-mir-23b-5p	138.063	61.3718	38.4046	141.93		86.1898	141.565	55.8158	86.4411		102.398	74.8652	1.36776	0.731122		94.9424	92.5029	1.02637	0.974306
mmu-mir-24-1-5p	40.0899	132.322	38.7421		32.7476	9.49484	0			mmu-mir-24-1-5p	0	22.7558	0	0		22.9839	81.493	7.56824	63.3231		70.3846	14.0808	4.99862	0.200055		5.68896	43.8421	0.12976	7.70652
mmu-mir-24-2-5p	2013.21	1275.1	1831.44		1905.45	2120.27	890.706			mmu-mir-24-2-5p	556.403	1066.77	194.671	762.057		390.727	849.856	536.399	455.323		1706.58	1638.81	1.04136	0.960286		644.974	558.076	1.15571	0.865269
mmu-mir-24-3p	35828.1	23380.1	30521.7		30622	41611.5	15551.1			mmu-mir-24-3p	14827.7	19881	15295.6	12710.4		10314	15728.2	11432.8	12005.3		29910	29261.5	1.02216	0.97832		15678.7	12370.1	1.26747	0.788973
mmu-mir-25-3p	442.731	722.959	456.687		778.326	862.569	767.232			mmu-mir-25-3p	422.493	383.401	566.799	814.462		1068.75	575.574	1080.37	692.534		540.793	802.709	0.673709	1.48432		546.789	854.307	0.640038	1.56241
mmu-mir-25-5p	20.9164	60.1464	63.3961		6.85415	13.8771	79.1738			mmu-mir-25-5p	64.3601	32.4098	64.8905	8.73418		126.412	20.9553	60.546	80.4103		48.153	33.3017	1.44596	0.691581		42.5986	72.0808	0.590984	1.69209
mmu-mir-26a-5p	9515.24	13360.9	15546.1		37573.7	29894.9	15174			mmu-mir-26a-5p	9539.82	14638.2	11581	13538		17117.3	20694.6	16365.4	11121.8		12807.4	27547.5	0.464921	2.1509		12324.2	16324.7	0.754942	1.3246
mmu-mir-26b-5p	2278.15	2867.78	3464.48		9806.76	10195.3	3067.99			mmu-mir-26b-5p	3460.91	4190.52	3551.76	3602.85		2131.76	5050.24	1983.83	2660.58		2870.14	7690	0.37323	2.67932		3701.51	2956.6	1.25195	0.798755
mmu-mir-27a-3p	7458.46	7134.56	6417.1		9438.92	10766.4	6122.78			mmu-mir-27a-3p	2526.65	4543.58	4958.16	4790.7		3683.18	4270.7	5009.23	5292		7003.37	8776.04	0.798011	1.25312		4204.77	4563.78	0.921336	1.08538
mmu-mir-27a-5p	71.4645	164.801	210.146		129.467	129.276	129.129			mmu-mir-27a-5p	53.9794	36.5473	107.268	126.646		5.74599	85.6841	117.308	95.4872		148.804	129.291	1.15093	0.868865		81.1101	76.0563	1.06645	0.937692
mmu-mir-27b-3p	6009.99	7898.42	5682.17		12661.9	9129.65	6874.93			mmu-mir-27b-3p	2171.63	3536.12	3398.14	4956.65		3194.77	5103.79	3797.37	4219.53		6530.19	9555.49	0.683397	1.46328		3515.64	4078.86	0.861915	1.16021
mmu-mir-28a-3p	160.359	79.3932	142.054		180.492	113.938	169.658			mmu-mir-28a-3p	142.215	239.971	33.1074	216.171		63.2058	158.329	37.8412	111.569		127.269	154.696	0.822702	1.21551		157.866	92.7364	1.70231	0.587438
mmu-mir-28a-5p	456.676	389.748	462.557		568.132	558.735	311.983			mmu-mir-28a-5p	183.738	324.098	63.5662	279.494		206.855	309.673	207.181	197.005		436.327	479.617	0.909741	1.09921		212.724	230.179	0.924169	1.08205
mmu-mir-28c	47.062	93.8283	83.3542		25.1319	78.1498	61.2655			mmu-mir-28c	40.4845	45.5117	1.3243	48.038		0	79.6303	17.0286	89.4565		74.7482	54.849	1.3628	0.733784		33.8396	46.5288	0.727283	1.37498
mmu-mir-298-5p	36.6038	20.4498	0		0	16.0682	65.9782			mmu-mir-298-5p	9.34259	0	58.269	2.18354		57.4599	0	8.51428	0		19.0178	27.3488	0.695382	1.43806		17.4488	16.4935	1.05792	0.945254
mmu-mir-29a-3p	14580.5	11807.9	10238.5		12943.7	15765.1	12280.4			mmu-mir-29a-3p	5008.67	7145.33	6077.19	6463.29		5251.83	7653.36	9203.93	7087.16		12209	13663.1	0.893575	1.1191		6173.62	7299.07	0.845809	1.1823
mmu-mir-29b-1-5p	81.9227	14.4351	89.2242		51.0253	146.074	73.5186			mmu-mir-29b-1-5p	139.101	126.881	192.023	67.6899		40.2219	97.7916	162.717	61.3129		61.8607	90.2061	0.685771	1.45821		131.424	90.5109	1.45202	0.688696
mmu-mir-29b-3p	807.026	364.487	473.123		196.485	546.318	155.52			mmu-mir-29b-3p	87.1975	198.596	164.213	106.994		229.839	172.3	295.162	83.4257		548.212	299.441	1.83078	0.546214		139.25	195.182	0.713439	1.40166
mmu-mir-29c-3p	491.536	156.381	204.276		160.692	309.678	53.7251			mmu-mir-29c-3p	71.6265	155.153	194.671	67.6899		74.6978	57.278	150.419	88.4513		284.064	174.698	1.62603	0.614995		122.285	92.7115	1.31899	0.758157
mmu-mir-3060-5p	48.805	13.2322	22.306		18.2777	121.242	535.366			mmu-mir-3060-5p	103.807	19.9976	83.4306	52.4051		2074.3	53.5526	844.805	267.364		28.1144	224.962	0.124974	8.00165		64.9099	810.006	0.0801352	12.4789
mmu-mir-3068-3p	41.8329	117.887	50.4821		34.2707	54.7779	21.6785			mmu-mir-3068-3p	105.883	25.5141	23.8373	32.7532		11.492	72.1795	12.2984	29.1487		70.0673	36.9091	1.89838	0.526766		46.9968	31.2797	1.50247	0.66557
mmu-mir-3068-5p	8.71519	91.4225	3.52201		12.9467	14.6074	50.8975			mmu-mir-3068-5p	0	4.827	0	82.9747		0	28.4061	10.4063	0		34.5532	26.1505	1.32132	0.756819		21.9504	9.70312	2.2622	0.442047
mmu-mir-3084-3p	10.4582	0	17.61		2.28472	21.1808	12.2531			mmu-mir-3084-3p	6.22839	4.827	5.29718	292.595		0	9.31349	3.78412	12.0615		9.35609	11.9062	0.785816	1.27256		77.2369	6.28979	12.2797	0.081435
mmu-mir-30a-3p	15.6873	146.757	103.312		278.735	158.491	226.211			mmu-mir-30a-3p	294.811	111.021	33.1074	65.5063		218.347	148.084	186.368	171.877		88.5855	221.146	0.400576	2.49641		126.111	181.169	0.696097	1.43658
mmu-mir-30a-5p	4355.85	5941.26	4478.82		7902.07	6204.51	5062.41			mmu-mir-30a-5p	1910.04	2201.11	2079.14	3408.51		5510.4	4170.58	6780.2	2345.97		4925.31	6389.66	0.770824	1.29731		2399.7	4701.79	0.510381	1.95932
mmu-mir-30b-3p	0	33.682	24.6541		39.6017	19.72	65.9782			mmu-mir-30b-3p	94.4639	0	0	13.1013		80.4438	0	22.7047	9.04616		19.4453	41.7667	0.465571	2.1479		26.8913	28.0487	0.958737	1.04304
mmu-mir-30b-5p	812.255	695.292	962.682		1423.38	636.884	145.152			mmu-mir-30b-5p	303.115	1125.38	507.205	659.43		436.695	788.852	376.52	234.195		823.41	735.138	1.12008	0.892797		648.783	459.066	1.41327	0.70758
mmu-mir-30c-2-3p	13.9443	0	41.0901		102.812	54.7779	150.807			mmu-mir-30c-2-3p	89.2736	35.1681	55.6204	17.4684		103.428	37.7196	45.4095	69.3539		18.3448	102.799	0.178453	5.60372		49.3826	63.9777	0.771873	1.29555
mmu-mir-30c-5p	1962.66	2153.24	2201.25		4091.16	2322.58	1756.9			mmu-mir-30c-5p	1767.83	3936.07	2460.54	2323.29		2671.88	2538.39	2172.09	1746.91		2105.72	2723.55	0.773152	1.29341		2621.93	2282.32	1.1488	0.870472
mmu-mir-30d-5p	60570.5	86824.9	66591.8		50259.9	41916.8	91394.9			mmu-mir-30d-5p	49993.2	55236.7	46460.3	72764.4		89212.2	74222.9	109497	67689.4		71329.1	61190.5	1.16569	0.857862		56113.7	85155.5	0.658956	1.51755
mmu-mir-30e-3p	160.359	147.96	54.0041		189.631	171.637	46.1847			mmu-mir-30e-3p	52.9413	48.9595	39.7289	144.114		68.9518	81.493	59.5999	93.477		120.775	135.818	0.889239	1.12456		71.4359	75.8804	0.941427	1.06222
mmu-mir-30e-5p	11162.4	10837.2	8465.73		5779.57	3896.53	1886.98			mmu-mir-30e-5p	2253.64	4713.22	3733.19	3716.39		2447.79	5018.11	3605.32	1578.05		10155.1	3854.36	2.63471	0.379549		3604.11	3162.32	1.13971	0.87742
mmu-mir-3102-3p	47.062	8.42049	22.306		6.85415	28.4845	28.2764			mmu-mir-3102-3p	56.0555	19.308	0	6.55063		114.92	12.1075	106.901	87.4462		25.9295	21.205	1.2228	0.817794		20.4785	80.3437	0.254887	3.92331
mmu-mir-31-5p	177.79	68.5668	167.882		159.93	163.603	150.807			mmu-mir-31-5p	47.751	62.0614	178.78	91.7089		287.299	51.6899	120.146	37.1898		138.08	158.114	0.873294	1.14509		95.0753	124.081	0.766235	1.30508
mmu-mir-320-3p	2182.28	2612.76	2086.2		947.395	1102.13	3466.68			mmu-mir-320-3p	5212.13	2399.71	3008.8	2515.44		7331.88	2666.45	5497.38	4186.36		2293.75	1838.74	1.24746	0.80163		3284.02	4920.52	0.667413	1.49832
mmu-mir-320-5p	57.5202	96.2342	135.01		89.8655	258.552	1132.94			mmu-mir-320-5p	20.7613	13.7914	22.513	259.842		1993.86	32.1315	1377.42	213.087		96.2549	493.786	0.194933	5.12998		79.2269	904.124	0.0876283	11.4118
mmu-mir-322-3p	353.837	275.47	342.809		1014.41	767.621	260.143			mmu-mir-322-3p	402.769	459.944	299.291	318.798		310.283	545.305	340.571	183.939		324.039	680.726	0.476019	2.10076		370.2	345.024	1.07297	0.931994
mmu-mir-322-5p	174.304	91.4225	177.274		194.962	260.743	37.7018			mmu-mir-322-5p	286.506	121.364	215.86	50.2215		22.9839	142.496	26.4889	26.1334		147.667	164.469	0.89784	1.11378		168.488	54.5256	3.09007	0.323617
mmu-mir-324-3p	599.605	173.221	339.287		159.93	331.589	253.545			mmu-mir-324-3p	264.707	416.501	557.529	266.392		333.267	178.353	238.4	461.354		370.704	248.355	1.49264	0.669953		376.282	302.844	1.2425	0.804831
mmu-mir-324-5p	104.582	146.757	100.964		44.9327	56.2386	138.554			mmu-mir-324-5p	251.212	228.248	42.3775	82.9747		120.666	33.5286	143.797	63.3231		117.435	79.9085	1.46961	0.680452		151.203	90.3285	1.67392	0.597399
mmu-mir-32-5p	512.453	139.54	277.065		54.0716	107.365	14.1382			mmu-mir-32-5p	35.2942	111.021	172.158	78.6076		17.238	31.6659	23.6508	0		309.686	58.5248	5.29153	0.188981		99.2703	18.1386	5.47286	0.18272
mmu-mir-326-3p	125.499	30.0732	71.6141		9.90043	46.0134	97.0822			mmu-mir-326-3p	158.824	53.097	22.513	28.3861		293.045	52.6212	157.041	103.528		75.7287	50.9987	1.48491	0.67344		65.705	151.559	0.433528	2.30666
mmu-mir-328-3p	1450.21	1495.24	1185.74		368.601	525.137	1607.98			mmu-mir-328-3p	2842.22	1967.35	1884.47	1430.22		3447.59	1545.57	2646.05	2421.36		1377.06	833.907	1.65134	0.605569		2031.07	2515.14	0.807535	1.23834
mmu-mir-330-3p	101.096	18.0439	112.704		31.2244	54.7779	160.233			mmu-mir-330-3p	204.499	75.8528	75.4849	52.4051		178.126	37.7196	331.111	119.61		77.2814	82.0784	0.941557	1.06207		102.06	166.642	0.612455	1.63277
mmu-mir-330-5p	8.71519	10.8263	32.8721		22.8472	10.2252	45.2422			mmu-mir-330-5p	7.26646	0	14.5673	19.6519		11.492	6.51944	21.7587	58.2975		17.4712	26.1048	0.66927	1.49416		10.3714	24.5169	0.423031	2.36389
mmu-mir-331-3p	383.468	257.426	410.901		47.979	84.7231	126.301			mmu-mir-331-3p	360.209	95.8504	113.889	135.38		120.666	59.1407	260.158	50.2564		350.598	86.3344	4.06094	0.246249		176.332	122.555	1.4388	0.695026
mmu-mir-338-3p	73.2076	72.1756	66.9181		28.1782	48.9349	16.0233			mmu-mir-338-3p	0	14.481	22.513	24.019		5.74599	21.421	10.4063	32.1641		70.7671	31.0454	2.27947	0.438699		15.2533	17.4344	0.874896	1.14299
mmu-mir-338-5p	101.096	104.655	43.4381		87.5807	91.2965	83.8866			mmu-mir-338-5p	21.7994	65.5092	90.0521	85.1582		91.9358	54.9496	74.7364	83.4257		83.063	87.5879	0.948338	1.05448		65.6297	76.2619	0.860584	1.162
mmu-mir-339-3p	235.31	214.121	370.985		194.962	147.535	191.337			mmu-mir-339-3p	248.098	345.475	170.834	159.399		63.2058	153.673	96.4951	167.857		273.472	177.945	1.53684	0.650687		230.951	120.308	1.91968	0.520921
mmu-mir-339-5p	627.493	535.303	359.245		289.397	218.381	426.973			mmu-mir-339-5p	243.945	575.102	380.073	471.646		453.933	457.292	299.892	415.118		507.347	311.584	1.62828	0.614144		417.692	406.559	1.02738	0.973347
mmu-mir-340-3p	50.5481	109.466	81.0062		295.49	280.463	171.543			mmu-mir-340-3p	8.30452	146.189	7.94577	222.722		126.412	43.7734	80.4126	188.964		80.3402	249.165	0.322437	3.10138		96.2902	109.89	0.876238	1.14124
mmu-mir-340-5p	578.688	897.384	622.221		811.835	604.018	352.512			mmu-mir-340-5p	234.603	404.089	283.399	502.215		155.142	582.559	193.936	133.682		699.431	589.455	1.18657	0.842764		356.076	266.33	1.33698	0.747956
mmu-mir-342-3p	2722.62	2834.1	4140.71		4273.94	5627.52	3469.51			mmu-mir-342-3p	5142.58	7317.73	4929.03	4650.95		2947.69	5143.84	1852.33	6424.78		3232.48	4456.99	0.72526	1.37882		5510.07	4092.16	1.34649	0.742669
mmu-mir-342-5p	385.211	703.712	435.555		200.293	314.06	270.511			mmu-mir-342-5p	497.233	413.053	529.718	379.937		97.6818	309.208	176.908	609.108		508.159	261.621	1.94235	0.514841		454.985	298.226	1.52564	0.655464
mmu-mir-345-5p	13.9443	8.42049	0		4.56943	10.2252	1.88509			mmu-mir-345-5p	18.6852	0	0	6.55063		40.2219	46.1018	71.8983	0		7.45493	5.55991	1.34084	0.745803		6.30895	39.5555	0.159496	6.26974
mmu-mir-3470a	0	2.40585	5.87001		11.4236	46.0134	121.588			mmu-mir-3470a	18.6852	32.4098	58.269	80.7911		103.428	8.38214	98.3872	69.3539		2.75862	59.6751	0.0462273	21.6322		47.5388	69.8877	0.680217	1.47012
mmu-mir-3470b	61.0063	18.0439	136.184		45.6943	204.504	408.122			mmu-mir-3470b	86.1594	62.0614	68.8634	617.943		764.216	50.2928	636.679	120.615		71.7448	219.44	0.326945	3.05862		208.757	392.951	0.531254	1.88234
mmu-mir-3473e	193.477	46.9142	65.7441		71.5877	430.189	883.165			mmu-mir-3473e	0	21.3767	97.9979	48.038		1298.59	38.1853	547.752	129.662		102.045	461.647	0.221046	4.52395		41.8531	503.548	0.0831165	12.0313
mmu-mir-3473f	5.22911	9.62342	50.4821		8.37729	75.2283	52.7825			mmu-mir-3473f	2.07613	51.0283	3.97289	96.076		45.9679	35.3913	24.5968	32.1641		21.7782	45.4627	0.479035	2.08753		38.2883	34.53	1.10884	0.901842
mmu-mir-34a-5p	1017.93	925.051	853.5		558.994	753.744	460.905			mmu-mir-34a-5p	38.4084	657.851	623.743	534.968		275.807	666.38	227.047	355.816		932.161	591.214	1.57669	0.63424		463.743	381.263	1.21633	0.822142
mmu-mir-34b-3p	289.344	241.788	379.203		616.111	4032.38	4801.33			mmu-mir-34b-3p	1001.73	816.452	2375.79	716.203		5625.32	446.116	6561.67	1766.01		303.445	3149.94	0.0963336	10.3806		1227.54	3599.78	0.341005	2.93251
mmu-mir-34c-3p	57.5202	6.01464	88.0502		19.8009	620.816	284.649			mmu-mir-34c-3p	53.9794	19.308	100.646	41.4873		206.855	12.5732	461.663	49.2513		50.5283	308.422	0.163829	6.10394		53.8553	182.586	0.294959	3.3903
mmu-mir-34c-5p	268.428	161.192	217.19		416.58	1106.51	1226.25			mmu-mir-34c-5p	387.198	55.1657	584.014	150.665		1143.45	34.4599	1007.52	99.5078		215.603	916.448	0.23526	4.25062		294.261	571.235	0.515131	1.94126
mmu-mir-350-3p	57.5202	7.21756	56.3521		24.3703	56.969	30.1615			mmu-mir-350-3p	30.1039	52.4074	74.1606	6.55063		0	14.9016	2.83809	0		40.3633	37.1669	1.086	0.92081		40.8056	4.43492	9.20099	0.108684
mmu-mir-351-3p	40.0899	54.1317	0		22.0856	45.2831	53.7251			mmu-mir-351-3p	137.025	60.6822	97.9979	32.7532		126.412	120.144	96.4951	30.1539		31.4072	40.3646	0.778088	1.2852		82.1145	93.3012	0.880101	1.13623
mmu-mir-351-5p	901.15	1698.53	2072.11		1199.48	808.522	1983.12			mmu-mir-351-5p	817.995	1630.84	1108.44	2039.43		3246.48	1717.87	4275.11	2455.53		1557.27	1330.37	1.17055	0.854299		1399.17	2923.75	0.478555	2.08962
mmu-mir-3535	67.9785	170.816	38.7421		63.2104	298.722	1760.68			mmu-mir-3535	265.745	169.634	123.16	484.747		1505.45	236.563	3265.7	1217.21		92.5121	707.536	0.130752	7.64804		260.821	1556.23	0.167598	5.96665
mmu-mir-361-3p	242.282	508.838	345.157		401.348	425.076	566.47			mmu-mir-361-3p	183.738	501.318	394.64	598.291		367.743	636.111	503.288	655.344		365.426	464.298	0.78705	1.27057		419.497	540.622	0.775953	1.28874
mmu-mir-361-5p	538.598	289.905	441.425		297.775	625.929	295.017			mmu-mir-361-5p	346.714	800.592	320.48	270.76		235.585	530.869	255.428	307.569		423.31	406.24	1.04202	0.959676		434.636	332.363	1.30772	0.764692
mmu-mir-362-3p	312.004	172.019	185.492		203.34	146.805	84.8291			mmu-mir-362-3p	15.571	114.469	128.457	52.4051		22.9839	71.2482	27.4349	43.2205		223.172	144.991	1.53921	0.649685		77.7254	41.2219	1.88554	0.530353
mmu-mir-362-5p	67.9785	91.4225	113.878		76.9187	45.2831	70.6909			mmu-mir-362-5p	79.931	81.3694	108.592	17.4684		5.74599	93.1349	33.1111	40.2052		91.093	64.2976	1.41674	0.705845		71.8403	43.0493	1.66879	0.599236
mmu-mir-365-2-5p	254.483	594.246	372.159		119.567	65.0031	175.313			mmu-mir-365-2-5p	389.275	402.709	374.776	303.513		321.775	429.817	245.022	796.062		406.963	119.961	3.39246	0.294772		367.568	448.169	0.820155	1.21928
mmu-mir-365-3p	740.791	880.543	734.926		530.815	490.81	352.512			mmu-mir-365-3p	288.582	393.745	293.994	327.532		264.315	598.392	250.698	603.077		785.42	458.046	1.71472	0.583186		325.963	429.121	0.759607	1.31647
mmu-mir-375-3p	409.614	459.518	597.567		602.403	1349	2149.95			mmu-mir-375-3p	1141.87	295.826	1263.38	366.835		2614.42	249.136	2806.87	807.118		488.9	1367.12	0.357614	2.79631		766.978	1619.39	0.473622	2.11139
mmu-mir-378a-3p	991.788	974.371	1087.13		1002.23	1705.42	1095.24			mmu-mir-378a-3p	1273.71	921.956	654.202	919.272		367.743	757.652	464.501	788.021		1017.76	1267.63	0.802887	1.24551		942.284	594.479	1.58506	0.630892
mmu-mir-378a-5p	113.297	16.841	28.1761		11.4236	33.5971	40.5295			mmu-mir-378a-5p	43.5987	142.052	18.5401	52.4051		40.2219	80.5617	37.8412	68.3488		52.7715	28.5167	1.85055	0.540381		64.1489	56.7434	1.13051	0.884558
mmu-mir-378c	122.013	56.5376	59.8741		44.1712	97.1395	104.623			mmu-mir-378c	3.1142	15.8601	87.4035	32.7532		0	84.2871	12.2984	46.2359		79.4748	81.9777	0.969468	1.03149		34.7828	35.7053	0.974161	1.02652
mmu-mir-3960	0	19.2468	34.0461		0	0.730372	1.88509			mmu-mir-3960	77.8549	0	19.8644	8.73418		74.6978	0	12.2984	7.0359		17.7643	0.871821	20.3761	0.0490771		26.6134	23.508	1.1321	0.883316
mmu-mir-3962	3.48607	0	2.348		6.85415	10.2252	0.942546			mmu-mir-3962	3.1142	0.689571	0	4.36709		0	1.8627	0	2.01026		1.94469	6.0073	0.323722	3.08907		2.04271	0.968239	2.10972	0.473996
mmu-mir-3963	1370.03	2312.03	1527.38		1665.56	1673.28	3295.14			mmu-mir-3963	1484.43	1864.6	2077.82	2958.7		1516.94	2523.96	1841.92	1822.3		1736.48	2211.33	0.785265	1.27346		2096.39	1926.28	1.08831	0.918856
mmu-mir-3968	219.623	407.792	277.065		364.793	244.675	437.341			mmu-mir-3968	94.4639	561.311	544.286	410.506		488.409	427.023	445.58	472.411		301.493	348.936	0.864035	1.15736		402.642	458.356	0.878448	1.13837
mmu-mir-3970	1.74304	2.40585	0		1.52314	0.730372	0			mmu-mir-3970	0	0.689571	1.3243	2.18354		0	1.39702	0.946031	0		1.38296	0.751172	1.84108	0.543161		1.04935	0.585763	1.79143	0.558214
mmu-mir-421-3p	22.6595	13.2322	19.958		76.1572	68.655	64.0931			mmu-mir-421-3p	5.19033	31.7203	19.8644	87.3418		126.412	52.1555	72.8444	71.3642		18.6166	69.6351	0.267345	3.74049		36.0292	80.6939	0.446492	2.23968
mmu-mir-423-3p	8940.04	7051.56	5791.35		3321.98	2928.79	7490.41			mmu-mir-423-3p	4965.07	5566.22	6379.13	5666.3		4223.3	4387.12	4913.68	7474.14		7260.98	4580.39	1.58523	0.630823		5644.18	5249.56	1.07517	0.930084
mmu-mir-423-5p	12603.9	6368.3	9161.91		3839.84	4286.55	13335.1			mmu-mir-423-5p	19241.6	11385.5	13591.2	11227.8		12445.8	8714.63	10745	18294.4		9378.04	7153.84	1.31091	0.76283		13861.5	12550	1.10451	0.90538
mmu-mir-425-3p	38.3468	49.32	43.4381		64.7336	27.7541	58.4378			mmu-mir-425-3p	0	3.44786	64.8905	56.7722		45.9679	37.7196	8.51428	53.2718		43.7016	50.3085	0.868673	1.15118		31.2776	36.3684	0.860022	1.16276
mmu-mir-425-5p	930.782	727.771	830.02		561.278	873.525	846.406			mmu-mir-425-5p	430.797	1055.73	568.123	591.741		597.582	516.899	666.006	398.031		829.524	760.403	1.0909	0.916674		661.598	544.629	1.21477	0.823202
mmu-mir-429-3p	402.642	291.108	511.865		980.143	1457.09	574.01			mmu-mir-429-3p	174.395	221.352	397.289	200.886		804.438	389.769	737.904	205.046		401.872	1003.75	0.400371	2.49768		248.481	534.289	0.465067	2.15023
mmu-mir-448-3p	425.301	587.028	449.643		311.483	437.493	157.405			mmu-mir-448-3p	70.5884	266.864	115.214	168.133		45.9679	439.597	107.847	244.246		487.324	302.127	1.61298	0.619971		155.2	209.415	0.741113	1.34932
mmu-mir-448-5p	101.096	16.841	131.488		57.1179	73.0372	4.71273			mmu-mir-448-5p	162.976	11.0331	34.4317	63.3228		11.492	27.9405	16.0825	107.549		83.1418	44.9559	1.84941	0.540714		67.941	40.7659	1.66661	0.60002
mmu-mir-449a-5p	20.9164	37.2907	11.74		53.31	92.0269	12.2531			mmu-mir-449a-5p	0	0	108.592	50.2215		17.238	70.3168	15.1365	59.3026		23.3157	52.53	0.443856	2.25298		39.7034	40.4985	0.980369	1.02002
mmu-mir-450a-5p	97.6101	21.6527	90.3982		126.421	39.4401	21.6785			mmu-mir-450a-5p	22.8374	90.3338	52.9718	111.361		0	122.938	32.165	78.4001		69.887	62.5132	1.11796	0.89449		69.376	58.3758	1.18844	0.841441
mmu-mir-450b-3p	80.1797	0	66.9181		162.215	182.593	0			mmu-mir-450b-3p	0	60.6822	0	41.4873		143.65	35.3913	10.4063	81.4154		49.0326	114.936	0.426608	2.34407		25.5424	67.7157	0.377201	2.65111
mmu-mir-451a	74.9506	37.2907	11.74		24.3703	9.49484	8.48291			mmu-mir-451a	14.5329	4.13743	22.513	17.4684		143.65	2.32837	79.4666	5.02564		41.3271	14.116	2.92768	0.341568		14.6629	57.6176	0.254487	3.92947
mmu-mir-455-3p	45.319	69.7698	159.664		163.738	80.3409	619.252			mmu-mir-455-3p	228.374	159.291	190.699	43.6709		1430.75	366.486	1029.28	337.723		91.5844	287.777	0.318248	3.14221		155.509	791.06	0.196583	5.08692
mmu-mir-466d-3p	1.74304	28.8702	2.348		25.1319	16.7986	20.736			mmu-mir-466d-3p	0	1.37914	0	4.36709		11.492	0	14.1905	0		10.9871	20.8888	0.52598	1.90121		1.43656	6.42061	0.223742	4.46944
mmu-mir-466f-3p	15.6873	0	25.8281		0.761572	24.8326	65.9782			mmu-mir-466f-3p	0	0	9.27007	10.9177		0	11.1762	6.62221	0		13.8385	30.5241	0.453361	2.20575		5.04695	4.4496	1.13425	0.881642
mmu-mir-466q	62.7493	18.0439	106.834		46.4559	37.249	187.567			mmu-mir-466q	141.177	33.789	101.971	755.506		45.9679	43.7734	66.2221	55.2821		62.5425	90.4238	0.69166	1.4458		258.111	52.8114	4.88741	0.204607
mmu-mir-484	1617.54	1355.7	1161.09		701.408	877.177	1818.17			mmu-mir-484	2060.56	1677.04	1978.5	1725		1993.86	1481.31	1239.3	2023.32		1378.11	1132.25	1.21714	0.821598		1860.27	1684.45	1.10438	0.905484
mmu-mir-486b-5p	26570.9	23182.8	5339.36		2224.55	1297.87	12063.6			mmu-mir-486b-5p	10982.7	5335.21	13963.4	17099.3		132663	2595.2	106101	39065.3		18364.3	5195.35	3.53476	0.282904		11845.2	70106.2	0.16896	5.91855
mmu-mir-497a-5p	13.9443	0	2.348		42.648	24.8326	15.0807			mmu-mir-497a-5p	12.4568	0	0	4.36709		34.4759	4.19107	0	0		5.43077	27.5205	0.197336	5.06751		4.20597	9.66675	0.435097	2.29834
mmu-mir-500-3p	463.648	86.6107	196.058		90.627	305.295	67.8633			mmu-mir-500-3p	113.149	148.258	201.293	120.095		160.888	84.2871	146.635	132.677		248.772	154.595	1.60918	0.621433		145.699	131.122	1.11117	0.89995
mmu-mir-500-5p	33.1177	3.60878	5.87001		12.9467	3.65186	36.7593			mmu-mir-500-5p	46.7129	6.20614	27.8102	0		0	0	2.83809	6.03077		14.1988	17.786	0.798317	1.25263		20.1823	2.21722	9.10255	0.109859
mmu-mir-501-3p	1350.85	1952.35	1722.26		720.447	858.187	2337.51			mmu-mir-501-3p	1263.33	1652.9	1820.91	1552.5		1045.77	1275.95	1160.78	2465.58		1675.16	1305.38	1.28327	0.77926		1572.41	1487.02	1.05742	0.945695
mmu-mir-501-5p	19.1734	8.42049	69.2661		15.2314	43.8223	32.9891			mmu-mir-501-5p	0	8.27485	0	39.3038		34.4759	17.6956	8.51428	16.0821		32.2867	30.6809	1.05234	0.950266		11.8947	19.192	0.619773	1.61349
mmu-mir-503-5p	36.6038	99.8429	189.014		124.136	81.8017	98.0247			mmu-mir-503-5p	106.921	166.187	13.243	26.2025		63.2058	127.595	76.6285	40.2052		108.487	101.321	1.07073	0.933944		78.1382	76.9086	1.01599	0.984263
mmu-mir-505-3p	1.74304	6.01464	44.6121		24.3703	10.9556	0			mmu-mir-505-3p	28.0278	3.44786	0	0		22.9839	15.3673	0.946031	11.0564		17.4566	11.7753	1.48248	0.674547		7.8689	12.5884	0.625091	1.59977
mmu-mir-505-5p	0	12.0293	56.3521		0	32.1364	16.0233			mmu-mir-505-5p	67.4742	8.96442	68.8634	10.9177		28.7299	13.9702	70.9523	0		22.7938	16.0532	1.41989	0.70428		39.0549	28.4131	1.37454	0.727516
mmu-mir-5098	24.4025	30.0732	3.52201		9.90043	31.406	41.472			mmu-mir-5098	0	9.65399	43.7018	262.025		40.2219	10.2448	7.56824	0		19.3326	27.5928	0.700638	1.42727		78.8453	14.5087	5.43433	0.184015
mmu-mir-5099	768.679	1397.8	630.439		551.378	1225.56	2689.08			mmu-mir-5099	1757.44	1438.45	1718.94	1500.1		2114.52	1107.37	2036.8	1527.8		932.307	1488.67	0.626266	1.59677		1603.73	1696.62	0.945248	1.05792
mmu-mir-5100	128.985	182.845	185.492		37.317	50.3957	159.29			mmu-mir-5100	293.772	188.942	158.915	144.114		212.601	180.216	216.641	166.851		165.774	82.3343	2.01343	0.496666		196.436	194.077	1.01215	0.987993
mmu-mir-5106	1.74304	36.0878	3.52201		7.61572	3.65186	2.82764			mmu-mir-5106	49.8271	2.06871	13.243	45.8544		5.74599	0.465674	35.0031	11.0564		13.7843	4.6984	2.93382	0.340852		27.7483	13.0678	2.12341	0.47094
mmu-mir-5107-5p	43.5759	51.7259	41.0901		12.1851	2.19112	32.0465			mmu-mir-5107-5p	197.232	92.4025	125.808	45.8544		0	11.1762	23.6508	35.1795		45.464	15.4743	2.93804	0.340363		115.324	17.5016	6.58936	0.15176
mmu-mir-5112	0	12.0293	18.784		0	10.2252	16.0233			mmu-mir-5112	0	0.689571	0	10.9177		63.2058	21.421	14.1905	0		10.2711	8.74949	1.17391	0.851855		2.90182	24.7043	0.117462	8.51338
mmu-mir-5113	12.2013	36.0878	2.348		12.1851	18.9897	65.0356			mmu-mir-5113	86.1594	0	21.1887	43.6709		97.6818	38.651	72.8444	16.0821		16.879	32.0702	0.526316	1.9		37.7548	56.3148	0.670424	1.49159
mmu-mir-511-3p	55.7772	56.5376	88.0502		77.6803	143.883	25.4487			mmu-mir-511-3p	188.928	24.135	0	34.9367		22.9839	22.3524	0	0		66.7883	82.3374	0.811154	1.23281		61.9999	11.3341	5.47022	0.182808
mmu-mir-511-5p	202.192	133.525	157.316		175.923	84.7231	152.692			mmu-mir-511-5p	21.7994	126.191	17.2158	144.114		57.4599	155.07	28.3809	176.903		164.345	137.78	1.19281	0.838358		77.3302	104.453	0.740333	1.35074
mmu-mir-5119	1.74304	19.2468	4.69601		18.2777	20.4504	16.0233			mmu-mir-5119	28.0278	0	82.1063	120.095		11.492	10.2448	41.6253	20.1026		8.56196	18.2505	0.469136	2.13158		57.5573	20.8662	2.7584	0.362529
mmu-mir-5126	2053.3	2636.82	2244.69		784.419	630.311	3680.64			mmu-mir-5126	766.092	908.855	1103.14	1176.93		12267.7	840.542	5039.5	996.083		2311.6	1698.46	1.361	0.734753		988.754	4785.95	0.206595	4.84039
mmu-mir-5132-5p	38.3468	7.21756	29.3501		4.56943	5.84298	5.65527			mmu-mir-5132-5p	0	29.6516	0	24.019		0	24.2151	47.3015	0		24.9715	5.35589	4.66243	0.21448		13.4176	17.8791	0.750463	1.33251
mmu-mir-532-3p	151.644	98.64	70.4401		59.4026	101.522	181.911			mmu-mir-532-3p	264.707	99.2982	194.671	85.1582		143.65	90.8065	42.5714	236.205		106.908	114.279	0.935505	1.06894		160.959	128.308	1.25447	0.79715
mmu-mir-532-5p	205.678	249.006	252.411		255.888	301.644	315.753			mmu-mir-532-5p	301.039	388.228	227.779	369.019		178.126	245.876	157.987	231.18		235.698	291.095	0.809696	1.23503		321.516	203.292	1.58155	0.632292
mmu-mir-542-3p	66.2354	92.6254	38.7421		127.182	40.1705	14.1382			mmu-mir-542-3p	0	41.3743	15.8915	26.2025		0	54.4839	36.8952	0		65.8676	60.497	1.08877	0.918464		20.8671	22.8448	0.913429	1.09478
mmu-mir-574-3p	270.171	127.51	273.543		219.333	254.169	400.582			mmu-mir-574-3p	329.067	131.708	246.319	211.804		557.361	334.354	512.749	388.985		223.741	291.361	0.767917	1.30222		229.724	448.362	0.512364	1.95174
mmu-mir-574-5p	491.536	249.006	112.704		140.891	96.4091	77.2887			mmu-mir-574-5p	602.078	339.959	353.587	347.184		459.679	141.099	326.381	146.749		284.416	104.863	2.71226	0.368696		410.702	268.477	1.52975	0.653703
mmu-mir-615-5p	8.71519	24.0585	30.5241		14.4699	2.19112	2.82764			mmu-mir-615-5p	62.2839	22.7558	0	13.1013		80.4438	34.9256	6.62221	14.0718		21.0993	6.4962	3.24794	0.307888		24.5353	34.0158	0.721289	1.38641
mmu-mir-6236	271.914	226.15	264.151		439.427	1056.12	1548.6			mmu-mir-6236	583.393	337.2	850.198	89826.7		3913.02	375.334	1401.07	432.205		254.072	1014.72	0.250387	3.99382		22899.4	1530.41	14.9629	0.0668318
mmu-mir-6240	648.41	726.568	936.854		804.981	2079.37	7593.15			mmu-mir-6240	639.448	734.393	1206.43	65316.4		19145.6	560.206	7301.46	977.99		770.611	3492.5	0.220647	4.53212		16974.2	6996.32	2.42616	0.412175
mmu-mir-6412	6.97215	33.682	9.39202		21.324	8.03409	30.1615			mmu-mir-6412	7.26646	17.9288	0	74.2405		28.7299	21.421	9.46031	32.1641		16.682	19.8399	0.840835	1.18929		24.859	22.9438	1.08347	0.922961
mmu-mir-652-3p	14204	13569	12904.6		6231.18	8221.8	16807.5			mmu-mir-652-3p	13236.4	10676.6	12023.3	9649.08		9848.62	11517.1	12828.2	15570.5		13559.2	10420.1	1.30125	0.768492		11396.3	12441.1	0.916025	1.09167
mmu-mir-6538	99.3531	239.382	58.7001		186.585	801.218	7921.15			mmu-mir-6538	6.22839	147.568	325.777	209.62		18421.6	227.249	9966.43	834.257		132.479	2969.65	0.0446108	22.4161		172.298	7362.39	0.0234025	42.7305
mmu-mir-664-3p	87.1519	188.86	124.444		112.713	159.221	127.244			mmu-mir-664-3p	235.641	302.722	241.022	139.747		178.126	158.795	139.066	303.549		133.485	133.059	1.0032	0.996808		229.783	194.884	1.17907	0.848123
mmu-mir-664-5p	94.124	107.061	127.966		35.0323	24.1023	29.2189			mmu-mir-664-5p	162.976	54.4761	0	78.6076		57.4599	69.3855	58.6539	107.549		109.717	29.4512	3.72539	0.268429		74.015	73.262	1.01028	0.989827
mmu-mir-671-3p	45.319	40.8995	3.52201		23.6087	43.0919	76.3462			mmu-mir-671-3p	30.1039	74.4737	146.997	45.8544		51.7139	40.9793	35.0031	184.944		29.9135	47.6823	0.62735	1.59401		74.3572	78.16	0.951346	1.05114
mmu-mir-671-5p	38.3468	79.3932	58.7001		0	64.2727	90.4844			mmu-mir-671-5p	19.7232	23.4454	38.4046	89.5253		103.428	54.4839	37.8412	0		58.8134	51.5857	1.14011	0.877108		42.7746	48.9382	0.874054	1.14409
mmu-mir-672-5p	87.1519	57.7405	172.578		135.56	79.6105	35.8167			mmu-mir-672-5p	296.887	105.504	160.24	80.7911		270.061	111.762	59.5999	106.544		105.824	83.6623	1.26489	0.790583		160.855	136.992	1.1742	0.851644
mmu-mir-674-3p	179.533	204.498	259.455		213.24	175.289	294.074			mmu-mir-674-3p	37.3704	215.836	193.347	331.899		229.839	244.013	287.593	293.498		214.495	227.535	0.942692	1.06079		194.613	263.736	0.737909	1.35518
mmu-mir-674-5p	179.533	64.9581	361.593		150.03	219.842	116.876			mmu-mir-674-5p	456.749	81.3694	259.562	106.994		522.885	190.461	201.505	203.036		202.028	162.249	1.24517	0.803102		226.168	279.472	0.809272	1.23568
mmu-mir-676-3p	3.48607	26.4644	17.61		79.965	24.8326	132.899			mmu-mir-676-3p	12.4568	46.8908	45.0261	80.7911		224.093	111.296	197.72	50.2564		15.8535	79.2322	0.200089	4.99777		46.2912	145.842	0.317407	3.15053
mmu-mir-690	95.867	114.278	68.0921		19.0393	64.2727	106.508			mmu-mir-690	174.395	80.6798	178.78	2083.1		224.093	29.8032	24.5968	65.3334		92.7458	63.2732	1.4658	0.682222		629.239	85.9567	7.32042	0.136604
mmu-mir-6914-3p	13.9443	1.20293	0		13.7083	2.19112	0			mmu-mir-6914-3p	6.22839	0	0	13.1013		0	19.0927	0	17.0872		5.04907	5.2998	0.952691	1.04966		4.83241	9.04496	0.534266	1.87173
mmu-mir-7003-3p	20.9164	25.2615	16.436		2.28472	3.65186	27.3338			mmu-mir-7003-3p	62.2839	64.1301	38.4046	8.73418		11.492	30.7345	17.9746	21.1077		20.8713	11.0901	1.88197	0.531358		43.3882	20.3272	2.13449	0.468496
mmu-mir-700-3p	73.2076	116.684	118.574		76.1572	74.4979	131.014			mmu-mir-700-3p	55.0175	361.335	189.374	183.418		137.904	108.036	85.1428	117.6		102.822	93.8896	1.09514	0.913129		197.286	112.171	1.7588	0.568569
mmu-mir-702-3p	64.4924	0	1.174		8.37729	3.65186	8.48291			mmu-mir-702-3p	29.0658	0	43.7018	0		51.7139	3.25972	13.2444	10.0513		21.8888	6.83735	3.20135	0.312368		18.1919	19.5673	0.929708	1.07561
mmu-mir-7033-5p	3.48607	64.9581	28.1761		6.85415	20.4504	67.8633			mmu-mir-7033-5p	1.03807	0	14.5673	233.639		28.7299	32.5972	59.5999	8.04103		32.2067	31.7226	1.01526	0.984968		62.3111	32.242	1.93261	0.517436
mmu-mir-7043-3p	3.48607	21.6527	2.348		27.4166	30.6756	10.368			mmu-mir-7043-3p	64.3601	8.96442	10.5944	0		0	12.1075	7.56824	4.02052		9.16226	22.8201	0.4015	2.49066		20.9797	5.92407	3.54143	0.282372
mmu-mir-709	19.1734	1.20293	63.3961		21.324	42.3616	144.209			mmu-mir-709	124.568	22.0663	92.7007	220.538		218.347	60.5377	171.232	174.892		27.9242	69.2983	0.402956	2.48166		114.968	156.252	0.735786	1.35909
mmu-mir-712-3p	0	1.20293	1.174		8.37729	1.46074	16.0233			mmu-mir-712-3p	3.1142	2.06871	5.29718	6.55063		45.9679	1.39702	6.62221	1.00513		0.79231	8.62044	0.0919106	10.8801		4.25768	13.7481	0.309693	3.229
mmu-mir-712-5p	0	1.20293	2.348		3.80786	7.30372	30.1615			mmu-mir-712-5p	0	6.20614	19.8644	17.4684		155.142	6.98512	60.546	12.0615		1.18364	13.7577	0.0860352	11.6232		10.8847	58.6836	0.185482	5.39136
mmu-mir-714	0	40.8995	3.52201		23.6087	36.5186	124.416			mmu-mir-714	0	15.8601	0	19.6519		235.585	0	131.498	20.1026		14.8072	61.5144	0.240711	4.15437		8.87801	96.7966	0.0917182	10.903
mmu-mir-744-5p	402.642	137.134	232.452		114.236	108.095	279.936			mmu-mir-744-5p	318.686	255.141	234.4	198.703		356.251	226.318	411.523	213.087		257.409	167.422	1.53749	0.650413		251.733	301.795	0.834118	1.19887
mmu-mir-760-3p	41.8329	1.20293	0		5.331	17.5289	130.071			mmu-mir-760-3p	63.322	38.616	0	10.9177		80.4438	1.39702	81.3586	45.2308		14.3453	50.9771	0.281406	3.55358		28.2139	52.1076	0.541455	1.84687
mmu-mir-764-3p	33.1177	13.2322	5.87001		19.8009	24.8326	0			mmu-mir-764-3p	0	100.677	64.8905	0		0	30.2688	0	28.1436		17.4066	14.8778	1.16997	0.854722		41.392	14.6031	2.83446	0.352801
mmu-mir-764-5p	186.505	73.3785	253.585		55.5947	114.668	66.9207			mmu-mir-764-5p	29.0658	257.21	229.103	91.7089		68.9518	75.4393	14.1905	43.2205		171.156	79.0613	2.16485	0.461925		151.772	50.4505	3.00833	0.33241
mmu-mir-7676-3p	3.48607	2.40585	0		2.28472	0	11.3105			mmu-mir-7676-3p	0	0	9.27007	2.18354		0	8.84781	0	10.0513		1.96398	4.53175	0.433381	2.30744		2.8634	4.72478	0.60604	1.65006
mmu-mir-7a-5p	852.345	1471.18	808.888		1310.66	1576.14	412.835			mmu-mir-7a-5p	154.672	638.543	324.452	611.392		321.775	682.213	341.517	266.359		1044.14	1099.88	0.949319	1.05339		432.265	402.966	1.07271	0.93222
mmu-mir-8112	125.499	28.8702	34.0461		19.8009	19.72	101.795			mmu-mir-8112	200.347	59.3031	143.024	56.7722		160.888	15.8329	83.2507	61.3129		62.805	47.1053	1.33329	0.750024		114.861	80.321	1.43003	0.699286
mmu-mir-8114	312.004	164.801	96.2682		150.791	128.545	226.211			mmu-mir-8114	488.929	388.228	576.069	353.734		925.104	340.408	482.476	646.298		191.024	168.516	1.13357	0.88217		451.74	598.571	0.754697	1.32503
mmu-mir-8117	1.74304	6.01464	1.174		5.331	11.686	11.8605			mmu-mir-8117	0	29.6516	74.1606	17.4684		17.238	8.38214	11.3524	13.0667		2.97722	9.6258	0.309296	3.23315		30.3201	12.5098	2.42371	0.41259
mmu-mir-872-5p	123.756	25.2615	62.2221		196.485	275.35	115.933			mmu-mir-872-5p	67.4742	0	99.3222	56.7722		91.9358	25.1464	116.362	63.3231		70.4131	195.923	0.359392	2.78248		55.8921	74.1918	0.753347	1.32741
mmu-mir-877-3p	108.068	16.841	7.04401		21.324	5.84298	20.736			mmu-mir-877-3p	166.09	79.9902	66.2148	54.5886		86.1898	0.465674	77.5745	85.436		43.9844	15.9677	2.75459	0.36303		91.721	62.4165	1.4695	0.680504
mmu-mir-877-5p	66.2354	55.3346	99.7902		27.4166	28.4845	68.8058			mmu-mir-877-5p	160.9	251.693	366.83	82.9747		155.142	51.6899	153.257	241.231		73.7868	41.569	1.77504	0.563366		215.6	150.33	1.43418	0.697264
mmu-mir-92a-3p	6885	6410.4	3155.72		2961.75	3824.96	15225.9			mmu-mir-92a-3p	5792.4	4828.38	7288.92	7985.22		19760.4	3871.15	18016.2	10355.8		5483.7	7337.53	0.74735	1.33806		6473.73	13000.9	0.497944	2.00826
mmu-mir-92b-3p	1444.98	1509.67	1698.78		1258.88	7475.36	23033			mmu-mir-92b-3p	4269.56	1763.23	4390.04	1864.75		23702.2	1223.79	31937	11401.2		1551.14	10589.1	0.146485	6.82662		3071.9	17066.1	0.18	5.55554
mmu-mir-92b-5p	20.9164	24.0585	57.5261		5.331	2.19112	33.9316			mmu-mir-92b-5p	262.631	38.616	287.372	39.3038		160.888	46.1018	69.0602	91.4667		34.167	13.8179	2.47266	0.404423		156.981	91.8791	1.70856	0.585289
mmu-mir-93-3p	38.3468	55.3346	19.958		15.993	26.2934	2.82764			mmu-mir-93-3p	68.5123	111.021	59.5933	8.73418		51.7139	45.1704	63.384	66.3385		37.8798	15.038	2.51894	0.396993		61.9652	56.6517	1.09379	0.914251
mmu-mir-93-5p	1553.05	1468.77	1143.48		2140.78	1903.35	1460			mmu-mir-93-5p	508.652	1221.92	1371.97	1377.82		1580.15	1281.54	1752.05	1182.03		1388.43	1834.71	0.756759	1.32143		1120.09	1448.94	0.773041	1.29359
mmu-mir-96-5p	0	7.21756	1.174		28.9397	27.0238	0			mmu-mir-96-5p	123.53	0	25.1616	15.2848		5.74599	13.0389	8.51428	0		2.79719	18.6545	0.149947	6.66902		40.9941	6.82479	6.00664	0.166482
mmu-mir-98-5p	913.351	1797.17	1723.44		2388.29	2775.41	1021.72			mmu-mir-98-5p	1340.14	800.592	893.9	1340.7		936.596	1428.22	1121.99	717.662		1477.99	2061.81	0.71684	1.39501		1093.83	1051.12	1.04064	0.96095
mmu-mir-99a-5p	611.806	893.775	1110.61		2969.37	1540.35	1624.95			mmu-mir-99a-5p	357.094	278.587	275.454	847.215		2189.22	1426.36	2410.49	473.416		872.062	2044.89	0.426459	2.34489		439.587	1624.87	0.270537	3.69635
mmu-mir-99b-3p	212.651	145.554	89.2242		135.56	149.726	181.911			mmu-mir-99b-3p	548.099	221.352	282.075	200.886		224.093	346.927	215.695	225.149		149.143	155.732	0.957687	1.04418		313.103	252.966	1.23773	0.807933
mmu-mir-99b-5p	8849.4	10156.3	7568.79		10002.5	8106.4	14910.1			mmu-mir-99b-5p	7086.87	11585.5	11071.1	10874.1		9061.42	10942.4	11416.7	16376.6		8858.17	11006.3	0.804824	1.24251		10154.4	11949.3	0.84979	1.17676
mmu-mir-692	3.48607	0	21.132		10.662	1.46074	2.82764
mmu-mir-7219-3p	13.9443	0	34.0461		13.7083	3.65186	0
mmu-mir-7a-1-3p	27.8886	6.01464	9.39202		0	26.2934	3.77018
mmu-mir-7b-5p	1.74304	0	22.306		27.4166	9.49484	0
mmu-mir-8103	0	42.1024	21.132		0	2.19112	0
mmu-mir-872-3p	34.8607	28.8702	5.87001		19.0393	22.6415	26.3913
mmu-mir-98-3p	19.1734	30.0732	3.52201		40.3633	8.03409	3.77018

## Sheet: SP-A2-M-F 2 fold
Fold Change(≥ 2 fold): no normalization to KO values							between 0.5 to 2												between 0.5 to 2
	SP-A2-Males	SP-A2-Males		SP-A2-Males	SP-A2-Males			SP-A2-Males	SP-A2-Males				SP-A2-Females	SP-A2-Females		SP-A2-Females	SP-A2-Females			SP-A2-Females	SP-A2-Females			SP-A2-Male	SP-A2-Female		SP-A2-Male	SP-A2-Female				SP-A2-Male	SP-A2-Female		SP-A2-Male	SP-A2-Female
miRNAs	FA	O3	miRNAs	FA	O3		miRNAs	FA	O3			miRNAs	FA	O3	miRNAs	FA	O3		miRNAs	FA	O3		miRNAs	FA	FA	miRNAs	FA	FA			miRNAs	O3	O3	miRNAs	O3	O3
mmu-let-7a-1-3p	1.8904	0.528988	mmu-let-7g-5p	0.473642	2.1113		mmu-let-7a-1-3p	1.8904	0.528988			mmu-let-7a-1-3p	0.519028	1.92668	mmu-let-7b-3p	0.272113	3.67495		mmu-let-7a-1-3p	0.519028	1.92668		mmu-let-7a-1-3p	1.8904	0.519028	mmu-let-7i-3p	4.53441	0.989601			mmu-let-7a-1-3p	0.528988	1.92668	mmu-let-7b-3p	1.06452	3.67495
mmu-let-7a-5p	0.716906	1.39488	mmu-let-7i-3p	4.53441	0.220536		mmu-let-7a-5p	0.716906	1.39488			mmu-let-7a-5p	1.06115	0.942371	mmu-let-7c-5p	0.468952	2.13242		mmu-let-7a-5p	1.06115	0.942371		mmu-let-7a-5p	0.716906	1.06115	mmu-mir-101a-3p	2.97098	1.22011			mmu-let-7a-5p	1.39488	0.942371	mmu-let-7c-5p	1.50311	2.13242
mmu-let-7b-3p	0.939387	1.06452	mmu-let-7k	0.412935	2.42169		mmu-let-7b-3p	0.939387	1.06452			mmu-let-7b-3p	0.272113	3.67495	mmu-let-7k	0.480463	2.08132		mmu-let-7b-5p	0.608554	1.64324		mmu-let-7b-3p	0.939387	0.272113	mmu-mir-101b-3p	2.19344	0.872492			mmu-let-7b-3p	1.06452	3.67495	mmu-let-7g-5p	2.1113	1.00442
mmu-let-7b-5p	0.841329	1.1886	mmu-mir-100-5p	0.376863	2.65349		mmu-let-7b-5p	0.841329	1.1886			mmu-let-7b-5p	0.608554	1.64324	mmu-mir-100-5p	0.115715	8.64193		mmu-let-7d-3p	0.705921	1.41659		mmu-let-7b-5p	0.841329	0.608554	mmu-mir-1191a	1.78643	4.68988			mmu-let-7b-5p	1.1886	1.64324	mmu-let-7k	2.42169	2.08132	***
mmu-let-7c-5p	0.665287	1.50311	mmu-mir-101a-3p	2.97098	0.336589		mmu-let-7c-5p	0.665287	1.50311			mmu-let-7c-5p	0.468952	2.13242	mmu-mir-106b-3p	0.489974	2.04093		mmu-let-7d-5p	0.936032	1.06834		mmu-let-7c-5p	0.665287	0.468952	mmu-mir-1195	0.718447	2.32217			mmu-let-7c-5p	1.50311	2.13242	mmu-mir-100-5p	2.65349	8.64193	***
mmu-let-7d-3p	0.887606	1.12663	mmu-mir-101b-3p	2.19344	0.455905		mmu-let-7d-3p	0.887606	1.12663			mmu-let-7d-3p	0.705921	1.41659	mmu-mir-10a-5p	0.319105	3.13377		mmu-let-7e-3p	0.922812	1.08364		mmu-let-7d-3p	0.887606	0.705921	mmu-mir-1247-5p	7.07208	0.274063			mmu-let-7d-3p	1.12663	1.41659	mmu-mir-106b-3p	0.943043	2.04093
mmu-let-7d-5p	0.684381	1.46117	mmu-mir-10a-5p	0.227568	4.3943		mmu-let-7d-5p	0.684381	1.46117			mmu-let-7d-5p	0.936032	1.06834	mmu-mir-1191a	4.68988	0.213225		mmu-let-7e-5p	1.40101	0.713773		mmu-let-7d-5p	0.684381	0.936032	mmu-mir-1298-5p	2.55697	1.47291			mmu-let-7d-5p	1.46117	1.06834	mmu-mir-10a-5p	4.3943	3.13377	***
mmu-let-7e-3p	1.09658	0.911927	mmu-mir-1247-5p	7.07208	0.141401		mmu-let-7e-3p	1.09658	0.911927			mmu-let-7e-3p	0.922812	1.08364	mmu-mir-1195	2.32217	0.430631		mmu-let-7f-5p	1.26507	0.790472		mmu-let-7e-3p	1.09658	0.922812	mmu-mir-133a-3p	11.986	0.0270718			mmu-let-7e-3p	0.911927	1.08364	mmu-mir-1247-5p	0.141401	3.6488
mmu-let-7e-5p	0.979756	1.02066	mmu-mir-1298-5p	2.55697	0.391088		mmu-let-7e-5p	0.979756	1.02066			mmu-let-7e-5p	1.40101	0.713773	mmu-mir-1247-5p	0.274063	3.6488		mmu-let-7g-5p	0.995596	1.00442		mmu-let-7e-5p	0.979756	1.40101	mmu-mir-135b-5p	5.80531	8.77653	***		mmu-let-7e-5p	1.02066	0.713773	mmu-mir-125b-5p	1.55628	6.92054
mmu-let-7f-5p	0.667416	1.49832	mmu-mir-1306-5p	0.402429	2.48491		mmu-let-7f-5p	0.667416	1.49832			mmu-let-7f-5p	1.26507	0.790472	mmu-mir-125b-5p	0.144497	6.92054		mmu-let-7i-3p	0.989601	1.01051		mmu-let-7f-5p	0.667416	1.26507	mmu-mir-138-5p	2.30398	0.301234			mmu-let-7f-5p	1.49832	0.790472	mmu-mir-1306-5p	2.48491	1.38579
mmu-let-7g-5p	0.473642	2.1113	mmu-mir-130b-3p	0.214782	4.65589		mmu-let-7i-5p	0.549192	1.82086			mmu-let-7g-5p	0.995596	1.00442	mmu-mir-130b-3p	0.279007	3.58414		mmu-let-7i-5p	0.887807	1.12637		mmu-let-7g-5p	0.473642	0.995596	mmu-mir-140-5p	3.60282	1.82323			mmu-let-7g-5p	2.1113	1.00442	mmu-mir-130b-3p	4.65589	3.58414	***
mmu-let-7i-3p	4.53441	0.220536	mmu-mir-130b-5p	0.382694	2.61305		mmu-mir-103-3p	0.973544	1.02717			mmu-let-7i-3p	0.989601	1.01051	mmu-mir-133a-3p	0.0270718	36.9389		mmu-mir-101a-3p	1.22011	0.819595		mmu-let-7i-3p	4.53441	0.989601	mmu-mir-142a-3p	9.79924	2.65669	***		mmu-let-7i-3p	0.220536	1.01051	mmu-mir-130b-5p	2.61305	1.20412
mmu-let-7i-5p	0.549192	1.82086	mmu-mir-132-3p	0.445891	2.2427		mmu-mir-106b-3p	1.0604	0.943043			mmu-let-7i-5p	0.887807	1.12637	mmu-mir-135b-5p	8.77653	0.11394		mmu-mir-101b-3p	0.872492	1.14614		mmu-let-7i-5p	0.549192	0.887807	mmu-mir-144-3p	20.2077	0.189897			mmu-let-7i-5p	1.82086	1.12637	mmu-mir-132-3p	2.2427	1.74603
mmu-let-7k	0.412935	2.42169	mmu-mir-133a-3p	11.986	0.083431		mmu-mir-106b-5p	1.3441	0.74399			mmu-let-7k	0.480463	2.08132	mmu-mir-138-5p	0.301234	3.31968		mmu-mir-103-3p	1.15089	0.868891		mmu-let-7k	0.412935	0.480463	mmu-mir-144-5p	3.64496	0.372986			mmu-let-7k	2.42169	2.08132	mmu-mir-133a-3p	0.083431	36.9389
mmu-mir-100-5p	0.376863	2.65349	mmu-mir-135b-5p	5.80531	0.172256		mmu-mir-107-3p	0.853255	1.17198			mmu-mir-100-5p	0.115715	8.64193	mmu-mir-139-5p	0.471406	2.12131		mmu-mir-106b-5p	1.31701	0.759295		mmu-mir-100-5p	0.376863	0.115715	mmu-mir-150-5p	0.0562498	3.54694			mmu-mir-100-5p	2.65349	8.64193	mmu-mir-138-5p	0.434031	3.31968
mmu-mir-101a-3p	2.97098	0.336589	mmu-mir-138-5p	2.30398	0.434031		mmu-mir-1191a	1.78643	0.559776			mmu-mir-101a-3p	1.22011	0.819595	mmu-mir-142a-3p	2.65669	0.376408		mmu-mir-107-3p	0.942145	1.06141		mmu-mir-101a-3p	2.97098	1.22011	mmu-mir-155-5p	0.147225	5.2146			mmu-mir-101a-3p	0.336589	0.819595	mmu-mir-139-5p	5.63737	2.12131	***
mmu-mir-101b-3p	2.19344	0.455905	mmu-mir-139-5p	0.177388	5.63737		mmu-mir-1195	0.718447	1.39189			mmu-mir-101b-3p	0.872492	1.14614	mmu-mir-143-3p	0.241097	4.14772		mmu-mir-1198-5p	0.824002	1.21359		mmu-mir-101b-3p	2.19344	0.872492	mmu-mir-15a-5p	2.07965	2.12679	***		mmu-mir-101b-3p	0.455905	1.14614	mmu-mir-143-3p	3.61331	4.14772	***
mmu-mir-103-3p	0.973544	1.02717	mmu-mir-140-5p	3.60282	0.27756		mmu-mir-1198-5p	1.11212	0.899187			mmu-mir-103-3p	1.15089	0.868891	mmu-mir-144-3p	0.189897	5.26601		mmu-mir-1249-3p	1.83815	0.544026		mmu-mir-103-3p	0.973544	1.15089	mmu-mir-16-2-3p	2.44217	2.51567	***		mmu-mir-103-3p	1.02717	0.868891	mmu-mir-144-3p	0.0494861	5.26601
mmu-mir-106b-3p	1.0604	0.943043	mmu-mir-142a-3p	9.79924	0.102049		mmu-mir-1249-3p	1.51261	0.66111			mmu-mir-106b-3p	0.489974	2.04093	mmu-mir-144-5p	0.372986	2.68107		mmu-mir-125a-3p	1.26555	0.790169		mmu-mir-106b-3p	1.0604	0.489974	mmu-mir-1839-3p	1.19567	2.93141			mmu-mir-106b-3p	0.943043	2.04093	mmu-mir-144-5p	0.274352	2.68107
mmu-mir-106b-5p	1.3441	0.74399	mmu-mir-143-3p	0.276755	3.61331		mmu-mir-125a-3p	1.62152	0.616705			mmu-mir-106b-5p	1.31701	0.759295	mmu-mir-145a-3p	0.310685	3.2187		mmu-mir-125a-5p	1.03602	0.965235		mmu-mir-106b-5p	1.3441	1.31701	mmu-mir-184-3p	0.940388	5.49217			mmu-mir-106b-5p	0.74399	0.759295	mmu-mir-145a-3p	20.558	3.2187	***
mmu-mir-107-3p	0.853255	1.17198	mmu-mir-144-3p	20.2077	0.0494861		mmu-mir-125a-5p	0.927656	1.07799			mmu-mir-107-3p	0.942145	1.06141	mmu-mir-145a-5p	0.183	5.46448		mmu-mir-1264-3p	1.61016	0.621057		mmu-mir-107-3p	0.853255	0.942145	mmu-mir-18a-5p	5.26588	0.926184			mmu-mir-107-3p	1.17198	1.06141	mmu-mir-145a-5p	1.77816	5.46448
mmu-mir-10a-5p	0.227568	4.3943	mmu-mir-144-5p	3.64496	0.274352		mmu-mir-125b-5p	0.642559	1.55628			mmu-mir-10a-5p	0.319105	3.13377	mmu-mir-148a-3p	0.461979	2.1646		mmu-mir-1264-5p	1.88205	0.531336		mmu-mir-10a-5p	0.227568	0.319105	mmu-mir-1912-3p	0.179857	4.43502			mmu-mir-10a-5p	4.3943	3.13377	mmu-mir-146a-5p	4.7488	0.548967
mmu-mir-1191a	1.78643	0.559776	mmu-mir-145a-3p	0.0486429	20.558		mmu-mir-1264-3p	1.93817	0.515951			mmu-mir-1191a	4.68988	0.213225	mmu-mir-149-5p	0.086788	11.5223		mmu-mir-128-3p	0.933495	1.07124		mmu-mir-1191a	1.78643	4.68988	mmu-mir-1954	1.14076	4.76428			mmu-mir-1191a	0.559776	0.213225	mmu-mir-148a-3p	1.3083	2.1646
mmu-mir-1195	0.718447	1.39189	mmu-mir-146a-5p	0.21058	4.7488		mmu-mir-1264-5p	0.886994	1.1274			mmu-mir-1195	2.32217	0.430631	mmu-mir-150-5p	3.54694	0.281933		mmu-mir-1298-3p	1.04422	0.957657		mmu-mir-1195	0.718447	2.32217	mmu-mir-1981-5p	3.49546	1.1797			mmu-mir-1195	1.39189	0.430631	mmu-mir-149-5p	3.48345	11.5223	***
mmu-mir-1198-5p	1.11212	0.899187	mmu-mir-149-5p	0.287072	3.48345		mmu-mir-128-3p	0.580716	1.72201			mmu-mir-1198-5p	0.824002	1.21359	mmu-mir-151-5p	0.351242	2.84704		mmu-mir-1298-5p	1.47291	0.678927		mmu-mir-1198-5p	1.11212	0.824002	mmu-mir-1983	1.05743	2.48876			mmu-mir-1198-5p	0.899187	1.21359	mmu-mir-150-5p	17.7778	0.281933
mmu-mir-1247-5p	7.07208	0.141401	mmu-mir-150-5p	0.0562498	17.7778		mmu-mir-1298-3p	1.60937	0.62136			mmu-mir-1247-5p	0.274063	3.6488	mmu-mir-155-5p	5.2146	0.191769		mmu-mir-1306-5p	0.721611	1.38579		mmu-mir-1247-5p	7.07208	0.274063	mmu-mir-19b-3p	2.23458	1.05304			mmu-mir-1247-5p	0.141401	3.6488	mmu-mir-151-5p	1.34499	2.84704
mmu-mir-1249-3p	1.51261	0.66111	mmu-mir-155-5p	0.147225	6.7923		mmu-mir-140-3p	1.01236	0.987793			mmu-mir-1249-3p	1.83815	0.544026	mmu-mir-15a-5p	2.12679	0.470192		mmu-mir-130b-5p	0.830479	1.20412		mmu-mir-1249-3p	1.51261	1.83815	mmu-mir-1a-3p	14.5702	0.0403116			mmu-mir-1249-3p	0.66111	0.544026	mmu-mir-155-5p	6.7923	0.191769
mmu-mir-125a-3p	1.62152	0.616705	mmu-mir-15a-5p	2.07965	0.480849		mmu-mir-141-3p	1.12599	0.88811			mmu-mir-125a-3p	1.26555	0.790169	mmu-mir-16-2-3p	2.51567	0.397509		mmu-mir-132-3p	0.572727	1.74603		mmu-mir-125a-3p	1.62152	1.26555	mmu-mir-21a-3p	2.91662	1.01335			mmu-mir-125a-3p	0.616705	0.790169	mmu-mir-15b-3p	2.10819	0.771114
mmu-mir-125a-5p	0.927656	1.07799	mmu-mir-15b-3p	0.47434	2.10819		mmu-mir-142a-5p	1.15393	0.866605			mmu-mir-125a-5p	1.03602	0.965235	mmu-mir-181c-5p	0.467025	2.14121		mmu-mir-140-3p	0.647749	1.54381		mmu-mir-125a-5p	0.927656	1.03602	mmu-mir-21c	1.73015	3.71902			mmu-mir-125a-5p	1.07799	0.965235	mmu-mir-181c-5p	1.12582	2.14121
mmu-mir-125b-5p	0.642559	1.55628	mmu-mir-16-2-3p	2.44217	0.409471		mmu-mir-145a-5p	0.562379	1.77816			mmu-mir-125b-5p	0.144497	6.92054	mmu-mir-181d-5p	0.207746	4.81357		mmu-mir-140-5p	1.82323	0.548476		mmu-mir-125b-5p	0.642559	0.144497	mmu-mir-22-3p	1.59692	2.05888			mmu-mir-125b-5p	1.55628	6.92054	mmu-mir-181d-5p	0.837105	4.81357
mmu-mir-1264-3p	1.93817	0.515951	mmu-mir-1843b-3p	0.496033	2.01599		mmu-mir-146b-3p	1.88199	0.531353			mmu-mir-1264-3p	1.61016	0.621057	mmu-mir-1839-3p	2.93141	0.341133		mmu-mir-141-3p	0.734034	1.36233		mmu-mir-1264-3p	1.93817	1.61016	mmu-mir-23a-5p	2.80725	1.15138			mmu-mir-1264-3p	0.515951	0.621057	mmu-mir-1843b-3p	2.01599	0.761183
mmu-mir-1264-5p	0.886994	1.1274	mmu-mir-18a-5p	5.26588	0.189902		mmu-mir-146b-5p	0.883347	1.13206			mmu-mir-1264-5p	1.88205	0.531336	mmu-mir-184-3p	5.49217	0.182077		mmu-mir-142a-5p	1.66387	0.601008		mmu-mir-1264-5p	0.886994	1.88205	mmu-mir-24-1-5p	4.99862	0.12976			mmu-mir-1264-5p	1.1274	0.531336	mmu-mir-18a-3p	1.03099	3.14259
mmu-mir-128-3p	0.580716	1.72201	mmu-mir-1912-3p	0.179857	5.55997		mmu-mir-148a-3p	0.764351	1.3083			mmu-mir-128-3p	0.933495	1.07124	mmu-mir-18a-3p	0.318208	3.14259		mmu-mir-146a-5p	1.8216	0.548967		mmu-mir-128-3p	0.580716	0.933495	mmu-mir-3068-5p	1.32132	2.2622			mmu-mir-128-3p	1.72201	1.07124	mmu-mir-1912-3p	5.55997	0.225478
mmu-mir-1298-3p	1.60937	0.62136	mmu-mir-1934-3p	0.0858384	11.6498		mmu-mir-148b-3p	1.03384	0.967264			mmu-mir-1298-3p	1.04422	0.957657	mmu-mir-1912-3p	4.43502	0.225478		mmu-mir-146b-3p	1.09222	0.91557		mmu-mir-1298-3p	1.60937	1.04422	mmu-mir-3084-3p	0.785816	12.2797			mmu-mir-1298-3p	0.62136	0.957657	mmu-mir-1934-3p	11.6498	0.559375
mmu-mir-1298-5p	2.55697	0.391088	mmu-mir-1946a	0.260744	3.83519		mmu-mir-149-3p	1.42659	0.700972			mmu-mir-1298-5p	1.47291	0.678927	mmu-mir-1943-5p	0.225946	4.42583		mmu-mir-146b-5p	1.67797	0.595958		mmu-mir-1298-5p	2.55697	1.47291	mmu-mir-30e-5p	2.63471	1.13971			mmu-mir-1298-5p	0.391088	0.678927	mmu-mir-1943-5p	0.830433	4.42583
mmu-mir-1306-5p	0.402429	2.48491	mmu-mir-1961	0.042424	23.5716		mmu-mir-151-3p	1.12752	0.886902			mmu-mir-1306-5p	0.721611	1.38579	mmu-mir-1946b	0.406012	2.46298		mmu-mir-148b-3p	1.3897	0.719579		mmu-mir-1306-5p	0.402429	0.721611	mmu-mir-322-5p	0.89784	3.09007			mmu-mir-1306-5p	2.48491	1.38579	mmu-mir-1946a	3.83519	1.04647
mmu-mir-130b-3p	0.214782	4.65589	mmu-mir-1981-5p	3.49546	0.286085		mmu-mir-151-5p	0.743499	1.34499			mmu-mir-130b-3p	0.279007	3.58414	mmu-mir-1954	4.76428	0.209895		mmu-mir-149-3p	0.61284	1.63175		mmu-mir-130b-3p	0.214782	0.279007	mmu-mir-32-5p	5.29153	5.47286	***		mmu-mir-130b-3p	4.65589	3.58414	mmu-mir-1946b	0.985109	2.46298
mmu-mir-130b-5p	0.382694	2.61305	mmu-mir-199a-5p	0.334262	2.99166		mmu-mir-152-3p	0.551944	1.81178			mmu-mir-130b-5p	0.830479	1.20412	mmu-mir-1961	0.0374104	26.7305		mmu-mir-151-3p	0.51876	1.92767		mmu-mir-130b-5p	0.382694	0.830479	mmu-mir-331-3p	4.06094	1.4388			mmu-mir-130b-5p	2.61305	1.20412	mmu-mir-1961	23.5716	26.7305	***
mmu-mir-132-3p	0.445891	2.2427	mmu-mir-199b-3p	0.183317	5.45504		mmu-mir-15b-5p	1.00616	0.993879			mmu-mir-132-3p	0.572727	1.74603	mmu-mir-1983	2.48876	0.401806		mmu-mir-152-3p	1.06709	0.937125		mmu-mir-132-3p	0.445891	0.572727	mmu-mir-338-3p	2.27947	0.874896			mmu-mir-132-3p	2.2427	1.74603	mmu-mir-199a-5p	2.99166	5.05215	***
mmu-mir-133a-3p	11.986	0.083431	mmu-mir-19b-3p	2.23458	0.447511		mmu-mir-16-5p	0.61686	1.62111			mmu-mir-133a-3p	0.0270718	36.9389	mmu-mir-199a-5p	0.197935	5.05215		mmu-mir-15b-3p	1.29683	0.771114		mmu-mir-133a-3p	11.986	0.0270718	mmu-mir-350-3p	1.086	9.20099			mmu-mir-133a-3p	0.083431	36.9389	mmu-mir-199b-3p	5.45504	2.65917	***
mmu-mir-135b-5p	5.80531	0.172256	mmu-mir-1a-3p	14.5702	0.0686332		mmu-mir-17-3p	1.19552	0.836458			mmu-mir-135b-5p	8.77653	0.11394	mmu-mir-199b-3p	0.376057	2.65917		mmu-mir-15b-5p	0.907606	1.1018		mmu-mir-135b-5p	5.80531	8.77653	mmu-mir-365-2-5p	3.39246	0.820155			mmu-mir-135b-5p	0.172256	0.11394	mmu-mir-1a-3p	0.0686332	24.8068
mmu-mir-138-5p	2.30398	0.434031	mmu-mir-200a-5p	0.239298	4.17889		mmu-mir-17-5p	0.501421	1.99433			mmu-mir-138-5p	0.301234	3.31968	mmu-mir-1a-3p	0.0403116	24.8068		mmu-mir-16-5p	1.27006	0.787365		mmu-mir-138-5p	2.30398	0.301234	mmu-mir-3960	20.3761	1.1321			mmu-mir-138-5p	0.434031	3.31968	mmu-mir-200a-5p	4.17889	5.02924	***
mmu-mir-139-5p	0.177388	5.63737	mmu-mir-2137	0.133682	7.48044		mmu-mir-181a-1-3p	1.57519	0.634843			mmu-mir-139-5p	0.471406	2.12131	mmu-mir-200a-5p	0.198837	5.02924		mmu-mir-17-3p	0.56337	1.77503		mmu-mir-139-5p	0.177388	0.471406	mmu-mir-3962	0.323722	2.10972			mmu-mir-139-5p	5.63737	2.12131	mmu-mir-200b-5p	1.20036	2.7627
mmu-mir-140-3p	1.01236	0.987793	mmu-mir-214-3p	0.478877	2.08822		mmu-mir-181a-2-3p	1.12845	0.886172			mmu-mir-140-3p	0.647749	1.54381	mmu-mir-200b-5p	0.361965	2.7627		mmu-mir-17-5p	1.36271	0.733831		mmu-mir-140-3p	1.01236	0.647749	mmu-mir-451a	2.92768	0.254487			mmu-mir-140-3p	0.987793	1.54381	mmu-mir-20a-5p	0.688791	2.24118
mmu-mir-140-5p	3.60282	0.27756	mmu-mir-21a-3p	2.91662	0.342863		mmu-mir-181a-5p	1.26901	0.788016			mmu-mir-140-5p	1.82323	0.548476	mmu-mir-20a-5p	0.446194	2.24118		mmu-mir-181a-1-3p	0.810964	1.2331		mmu-mir-140-5p	3.60282	1.82323	mmu-mir-466q	0.69166	4.88741			mmu-mir-140-5p	0.27756	0.548476	mmu-mir-2137	7.48044	9.52514	***
mmu-mir-141-3p	1.12599	0.88811	mmu-mir-224-5p	0.342521	2.91953		mmu-mir-181b-5p	0.768116	1.30189			mmu-mir-141-3p	0.734034	1.36233	mmu-mir-2137	0.104985	9.52514		mmu-mir-181a-2-3p	0.775728	1.28911		mmu-mir-141-3p	1.12599	0.734034	mmu-mir-486b-5p	3.53476	0.16896			mmu-mir-141-3p	0.88811	1.36233	mmu-mir-214-3p	2.08822	6.87252	***
mmu-mir-142a-3p	9.79924	0.102049	mmu-mir-23a-5p	2.80725	0.35622		mmu-mir-181c-5p	0.888238	1.12582			mmu-mir-142a-3p	2.65669	0.376408	mmu-mir-214-3p	0.145507	6.87252		mmu-mir-181a-5p	1.03111	0.969832		mmu-mir-142a-3p	9.79924	2.65669	mmu-mir-500-5p	0.798317	9.10255			mmu-mir-142a-3p	0.102049	0.376408	mmu-mir-223-5p	1.43355	2.30541
mmu-mir-142a-5p	1.15393	0.866605	mmu-mir-24-1-5p	4.99862	0.200055		mmu-mir-181d-5p	1.19459	0.837105			mmu-mir-142a-5p	1.66387	0.601008	mmu-mir-21c	3.71902	0.268888		mmu-mir-181b-5p	0.960521	1.0411		mmu-mir-142a-5p	1.15393	1.66387	mmu-mir-5098	0.700638	5.43433			mmu-mir-142a-5p	0.866605	0.601008	mmu-mir-224-5p	2.91953	1.54885
mmu-mir-143-3p	0.276755	3.61331	mmu-mir-26a-5p	0.464921	2.1509		mmu-mir-182-5p	0.61645	1.62219			mmu-mir-143-3p	0.241097	4.14772	mmu-mir-223-5p	0.433762	2.30541		mmu-mir-182-5p	0.822402	1.21595		mmu-mir-143-3p	0.276755	0.241097	mmu-mir-5100	2.01343	1.01215			mmu-mir-143-3p	3.61331	4.14772	mmu-mir-24-1-5p	0.200055	7.70652
mmu-mir-144-3p	20.2077	0.0494861	mmu-mir-26b-5p	0.37323	2.67932		mmu-mir-183-3p	1.03642	0.96486			mmu-mir-144-3p	0.189897	5.26601	mmu-mir-22-3p	2.05888	0.485702		mmu-mir-183-3p	1.39582	0.716425		mmu-mir-144-3p	20.2077	0.189897	mmu-mir-5106	2.93382	2.12341	***		mmu-mir-144-3p	0.0494861	5.26601	mmu-mir-26a-5p	2.1509	1.3246
mmu-mir-144-5p	3.64496	0.274352	mmu-mir-3060-5p	0.124974	8.00165		mmu-mir-183-5p	0.681778	1.46675			mmu-mir-144-5p	0.372986	2.68107	mmu-mir-24-1-5p	0.12976	7.70652		mmu-mir-183-5p	0.746226	1.34008		mmu-mir-144-5p	3.64496	0.372986	mmu-mir-5107-5p	2.93804	6.58936	***		mmu-mir-144-5p	0.274352	2.68107	mmu-mir-26b-5p	2.67932	0.798755
mmu-mir-145a-3p	0.0486429	20.558	mmu-mir-30a-3p	0.400576	2.49641		mmu-mir-1839-3p	1.19567	0.83635			mmu-mir-145a-3p	0.310685	3.2187	mmu-mir-3060-5p	0.0801352	12.4789		mmu-mir-1839-5p	1.02513	0.975484		mmu-mir-145a-3p	0.0486429	0.310685	mmu-mir-511-3p	0.811154	5.47022			mmu-mir-145a-3p	20.558	3.2187	mmu-mir-3060-5p	8.00165	12.4789	***
mmu-mir-145a-5p	0.562379	1.77816	mmu-mir-30b-3p	0.465571	2.1479		mmu-mir-1839-5p	0.572408	1.74701			mmu-mir-145a-5p	0.183	5.46448	mmu-mir-3068-5p	2.2622	0.442047		mmu-mir-1843a-3p	0.662801	1.50875		mmu-mir-145a-5p	0.562379	0.183	mmu-mir-5119	0.469136	2.7584			mmu-mir-145a-5p	1.77816	5.46448	mmu-mir-30a-3p	2.49641	1.43658
mmu-mir-146a-5p	0.21058	4.7488	mmu-mir-30c-2-3p	0.178453	5.60372		mmu-mir-1843a-3p	0.735249	1.36008			mmu-mir-146a-5p	1.8216	0.548967	mmu-mir-3084-3p	12.2797	0.081435		mmu-mir-1843a-5p	0.855296	1.16919		mmu-mir-146a-5p	0.21058	1.8216	mmu-mir-5132-5p	4.66243	0.750463			mmu-mir-146a-5p	4.7488	0.548967	mmu-mir-30b-3p	2.1479	1.04304
mmu-mir-146b-3p	1.88199	0.531353	mmu-mir-30e-5p	2.63471	0.379549		mmu-mir-1843a-5p	1.23626	0.808892			mmu-mir-146b-3p	1.09222	0.91557	mmu-mir-3102-3p	0.254887	3.92331		mmu-mir-1843b-3p	1.31374	0.761183		mmu-mir-146b-3p	1.88199	1.09222	mmu-mir-574-5p	2.71226	1.52975			mmu-mir-146b-3p	0.531353	0.91557	mmu-mir-30c-2-3p	5.60372	1.29555
mmu-mir-146b-5p	0.883347	1.13206	mmu-mir-320-5p	0.194933	5.12998		mmu-mir-1843b-5p	0.927723	1.07791			mmu-mir-146b-5p	1.67797	0.595958	mmu-mir-320-5p	0.0876283	11.4118		mmu-mir-1843b-5p	0.845505	1.18273		mmu-mir-146b-5p	0.883347	1.67797	mmu-mir-615-5p	3.24794	0.721289			mmu-mir-146b-5p	1.13206	0.595958	mmu-mir-3102-3p	0.817794	3.92331
mmu-mir-148a-3p	0.764351	1.3083	mmu-mir-322-3p	0.476019	2.10076		mmu-mir-184-3p	0.940388	1.06339			mmu-mir-148a-3p	0.461979	2.1646	mmu-mir-322-5p	3.09007	0.323617		mmu-mir-185-5p	0.868397	1.15155		mmu-mir-148a-3p	0.764351	0.461979	mmu-mir-6236	0.250387	14.9629			mmu-mir-148a-3p	1.3083	2.1646	mmu-mir-320-5p	5.12998	11.4118	***
mmu-mir-148b-3p	1.03384	0.967264	mmu-mir-32-5p	5.29153	0.188981		mmu-mir-185-5p	0.745555	1.34128			mmu-mir-148b-3p	1.3897	0.719579	mmu-mir-32-5p	5.47286	0.18272		mmu-mir-186-5p	0.890843	1.12253		mmu-mir-148b-3p	1.03384	1.3897	mmu-mir-6240	0.220647	2.42616			mmu-mir-148b-3p	0.967264	0.719579	mmu-mir-322-3p	2.10076	0.931994
mmu-mir-149-3p	1.42659	0.700972	mmu-mir-331-3p	4.06094	0.246249		mmu-mir-186-5p	1.78946	0.558828			mmu-mir-149-3p	0.61284	1.63175	mmu-mir-326-3p	0.433528	2.30666		mmu-mir-187-5p	0.804147	1.24355		mmu-mir-149-3p	1.42659	0.61284	mmu-mir-664-5p	3.72539	1.01028			mmu-mir-149-3p	0.700972	1.63175	mmu-mir-326-3p	0.67344	2.30666
mmu-mir-149-5p	0.287072	3.48345	mmu-mir-338-3p	2.27947	0.438699		mmu-mir-187-5p	1.5665	0.638367			mmu-mir-149-5p	0.086788	11.5223	mmu-mir-330-5p	0.423031	2.36389		mmu-mir-1895	1.4758	0.677598		mmu-mir-149-5p	0.287072	0.086788	mmu-mir-690	1.4658	7.32042			mmu-mir-149-5p	3.48345	11.5223	mmu-mir-330-5p	1.49416	2.36389
mmu-mir-150-5p	0.0562498	17.7778	mmu-mir-340-3p	0.322437	3.10138		mmu-mir-1895	1.76403	0.566884			mmu-mir-150-5p	3.54694	0.281933	mmu-mir-345-5p	0.159496	6.26974		mmu-mir-18a-5p	0.926184	1.0797		mmu-mir-150-5p	0.0562498	3.54694	mmu-mir-7003-3p	1.88197	2.13449			mmu-mir-150-5p	17.7778	0.281933	mmu-mir-340-3p	3.10138	1.14124
mmu-mir-151-3p	1.12752	0.886902	mmu-mir-3470a	0.0462273	21.6322		mmu-mir-18a-3p	0.969938	1.03099			mmu-mir-151-3p	0.51876	1.92767	mmu-mir-3473e	0.0831165	12.0313		mmu-mir-191-3p	0.728728	1.37225		mmu-mir-151-3p	1.12752	0.51876	mmu-mir-702-3p	3.20135	0.929708			mmu-mir-151-3p	0.886902	1.92767	mmu-mir-345-5p	0.745803	6.26974
mmu-mir-151-5p	0.743499	1.34499	mmu-mir-3470b	0.326945	3.05862		mmu-mir-191-3p	0.761263	1.31361			mmu-mir-151-5p	0.351242	2.84704	mmu-mir-34b-3p	0.341005	2.93251		mmu-mir-191-5p	0.914843	1.09308		mmu-mir-151-5p	0.743499	0.351242	mmu-mir-7043-3p	0.4015	3.54143			mmu-mir-151-5p	1.34499	2.84704	mmu-mir-3470a	21.6322	1.47012
mmu-mir-152-3p	0.551944	1.81178	mmu-mir-3473e	0.221046	4.52395		mmu-mir-191-5p	0.762905	1.31078			mmu-mir-152-3p	1.06709	0.937125	mmu-mir-34c-3p	0.294959	3.3903		mmu-mir-192-5p	1.45242	0.688505		mmu-mir-152-3p	0.551944	1.06709	mmu-mir-764-3p	1.16997	2.83446			mmu-mir-152-3p	1.81178	0.937125	mmu-mir-3470b	3.05862	1.88234
mmu-mir-155-5p	0.147225	6.7923	mmu-mir-3473f	0.479035	2.08753		mmu-mir-192-5p	1.08681	0.920127			mmu-mir-155-5p	5.2146	0.191769	mmu-mir-350-3p	9.20099	0.108684		mmu-mir-1934-3p	1.78771	0.559375		mmu-mir-155-5p	0.147225	5.2146	mmu-mir-764-5p	2.16485	3.00833	***		mmu-mir-155-5p	6.7923	0.191769	mmu-mir-3473e	4.52395	12.0313	***
mmu-mir-15a-5p	2.07965	0.480849	mmu-mir-34b-3p	0.0963336	10.3806		mmu-mir-193a-5p	1.47748	0.676828			mmu-mir-15a-5p	2.12679	0.470192	mmu-mir-351-5p	0.478555	2.08962		mmu-mir-193a-5p	1.18763	0.842016		mmu-mir-15a-5p	2.07965	2.12679	mmu-mir-8117	0.309296	2.42371			mmu-mir-15a-5p	0.480849	0.470192	mmu-mir-3473f	2.08753	0.901842
mmu-mir-15b-3p	0.47434	2.10819	mmu-mir-34c-3p	0.163829	6.10394		mmu-mir-1943-5p	1.20419	0.830433			mmu-mir-15b-3p	1.29683	0.771114	mmu-mir-3535	0.167598	5.96665		mmu-mir-194-5p	1.52004	0.65788		mmu-mir-15b-3p	0.47434	1.29683	mmu-mir-877-3p	2.75459	1.4695			mmu-mir-15b-3p	2.10819	0.771114	mmu-mir-34b-3p	10.3806	2.93251	***
mmu-mir-15b-5p	1.00616	0.993879	mmu-mir-34c-5p	0.23526	4.25062		mmu-mir-194-5p	1.09793	0.910802			mmu-mir-15b-5p	0.907606	1.1018	mmu-mir-375-3p	0.473622	2.11139		mmu-mir-1946a	0.955591	1.04647		mmu-mir-15b-5p	1.00616	0.907606	mmu-mir-92b-5p	2.47266	1.70856			mmu-mir-15b-5p	0.993879	1.1018	mmu-mir-34c-3p	6.10394	3.3903	***
mmu-mir-16-2-3p	2.44217	0.409471	mmu-mir-3535	0.130752	7.64804		mmu-mir-1946b	1.01512	0.985109			mmu-mir-16-2-3p	2.51567	0.397509	mmu-mir-3962	2.10972	0.473996		mmu-mir-1957a	0.890196	1.12335		mmu-mir-16-2-3p	2.44217	2.51567	mmu-mir-93-3p	2.51894	1.09379			mmu-mir-16-2-3p	0.409471	0.397509	mmu-mir-34c-5p	4.25062	1.94126
mmu-mir-16-5p	0.61686	1.62111	mmu-mir-365-2-5p	3.39246	0.294772		mmu-mir-1954	1.14076	0.876607			mmu-mir-16-5p	1.27006	0.787365	mmu-mir-421-3p	0.446492	2.23968		mmu-mir-1964-3p	0.961905	1.0396		mmu-mir-16-5p	0.61686	1.27006	mmu-mir-96-5p	0.149947	6.00664			mmu-mir-16-5p	1.62111	0.787365	mmu-mir-351-5p	0.854299	2.08962
mmu-mir-17-3p	1.19552	0.836458	mmu-mir-375-3p	0.357614	2.79631		mmu-mir-1957a	0.51469	1.94292			mmu-mir-17-3p	0.56337	1.77503	mmu-mir-429-3p	0.465067	2.15023		mmu-mir-1981-3p	1.2086	0.827405		mmu-mir-17-3p	1.19552	0.56337						mmu-mir-17-3p	0.836458	1.77503	mmu-mir-3535	7.64804	5.96665	***
mmu-mir-17-5p	0.501421	1.99433	mmu-mir-3960	20.3761	0.0490771		mmu-mir-1964-3p	1.65424	0.604507			mmu-mir-17-5p	1.36271	0.733831	mmu-mir-450b-3p	0.377201	2.65111		mmu-mir-1981-5p	1.1797	0.847675		mmu-mir-17-5p	0.501421	1.36271						mmu-mir-17-5p	1.99433	0.733831	mmu-mir-375-3p	2.79631	2.11139	***
mmu-mir-181a-1-3p	1.57519	0.634843	mmu-mir-3962	0.323722	3.08907		mmu-mir-1981-3p	0.62649	1.59619			mmu-mir-181a-1-3p	0.810964	1.2331	mmu-mir-451a	0.254487	3.92947		mmu-mir-19b-3p	1.05304	0.949635		mmu-mir-181a-1-3p	1.57519	0.810964		41	37			mmu-mir-181a-1-3p	0.634843	1.2331	mmu-mir-3962	3.08907	0.473996
mmu-mir-181a-2-3p	1.12845	0.886172	mmu-mir-421-3p	0.267345	3.74049		mmu-mir-1983	1.05743	0.945691			mmu-mir-181a-2-3p	0.775728	1.28911	mmu-mir-455-3p	0.196583	5.08692		mmu-mir-200a-3p	0.675188	1.48107		mmu-mir-181a-2-3p	1.12845	0.775728	Green color	≥ 2 fold in Male FA				mmu-mir-181a-2-3p	0.886172	1.28911	mmu-mir-421-3p	3.74049	2.23968	***
mmu-mir-181a-5p	1.26901	0.788016	mmu-mir-429-3p	0.400371	2.49768		mmu-mir-200a-3p	0.586816	1.70411			mmu-mir-181a-5p	1.03111	0.969832	mmu-mir-466d-3p	0.223742	4.46944		mmu-mir-200b-3p	0.833192	1.2002		mmu-mir-181a-5p	1.26901	1.03111	red color	≥ 2 fold in Female FA				mmu-mir-181a-5p	0.788016	0.969832	mmu-mir-429-3p	2.49768	2.15023	***
mmu-mir-181b-5p	0.768116	1.30189	mmu-mir-449a-5p	0.443856	2.25298		mmu-mir-200b-3p	0.586023	1.70642			mmu-mir-181b-5p	0.960521	1.0411	mmu-mir-466q	4.88741	0.204607		mmu-mir-200c-3p	0.661023	1.51281		mmu-mir-181b-5p	0.768116	0.960521	common ***	8				mmu-mir-181b-5p	1.30189	1.0411	mmu-mir-449a-5p	2.25298	1.02002
mmu-mir-181c-5p	0.888238	1.12582	mmu-mir-450b-3p	0.426608	2.34407		mmu-mir-200b-5p	0.833083	1.20036			mmu-mir-181c-5p	0.467025	2.14121	mmu-mir-486b-5p	0.16896	5.91855		mmu-mir-203-3p	0.672039	1.48801		mmu-mir-181c-5p	0.888238	0.467025						mmu-mir-181c-5p	1.12582	2.14121	mmu-mir-450b-3p	2.34407	2.65111	***
mmu-mir-181d-5p	1.19459	0.837105	mmu-mir-451a	2.92768	0.341568		mmu-mir-200c-3p	0.812509	1.23076			mmu-mir-181d-5p	0.207746	4.81357	mmu-mir-497a-5p	0.435097	2.29834		mmu-mir-205-5p	1.37845	0.725454		mmu-mir-181d-5p	1.19459	0.207746						mmu-mir-181d-5p	0.837105	4.81357	mmu-mir-451a	0.341568	3.92947
mmu-mir-182-5p	0.61645	1.62219	mmu-mir-455-3p	0.318248	3.14221		mmu-mir-203-3p	1.605	0.623055			mmu-mir-182-5p	0.822402	1.21595	mmu-mir-500-5p	9.10255	0.109859		mmu-mir-21a-3p	1.01335	0.986826		mmu-mir-182-5p	0.61645	0.822402						mmu-mir-182-5p	1.62219	1.21595	mmu-mir-455-3p	3.14221	5.08692	***
mmu-mir-183-3p	1.03642	0.96486	mmu-mir-466f-3p	0.453361	2.20575		mmu-mir-205-5p	1.87496	0.533344			mmu-mir-183-3p	1.39582	0.716425	mmu-mir-5098	5.43433	0.184015		mmu-mir-21a-5p	1.80828	0.553012		mmu-mir-183-3p	1.03642	1.39582						mmu-mir-183-3p	0.96486	0.716425	mmu-mir-466d-3p	1.90121	4.46944
mmu-mir-183-5p	0.681778	1.46675	mmu-mir-486b-5p	3.53476	0.282904		mmu-mir-20a-5p	1.45182	0.688791			mmu-mir-183-5p	0.746226	1.34008	mmu-mir-5106	2.12341	0.47094		mmu-mir-221-3p	0.661711	1.51123		mmu-mir-183-5p	0.681778	0.746226						mmu-mir-183-5p	1.46675	1.34008	mmu-mir-466f-3p	2.20575	0.881642
mmu-mir-1839-3p	1.19567	0.83635	mmu-mir-497a-5p	0.197336	5.06751		mmu-mir-21a-5p	1.541	0.648931			mmu-mir-1839-3p	2.93141	0.341133	mmu-mir-5107-5p	6.58936	0.15176		mmu-mir-222-3p	0.609505	1.64068		mmu-mir-1839-3p	1.19567	2.93141						mmu-mir-1839-3p	0.83635	0.341133	mmu-mir-486b-5p	0.282904	5.91855
mmu-mir-1839-5p	0.572408	1.74701	mmu-mir-5100	2.01343	0.496666		mmu-mir-21c	1.73015	0.577984			mmu-mir-1839-5p	1.02513	0.975484	mmu-mir-5112	0.117462	8.51338		mmu-mir-223-3p	1.6484	0.606649		mmu-mir-1839-5p	0.572408	1.02513						mmu-mir-1839-5p	1.74701	0.975484	mmu-mir-497a-5p	5.06751	2.29834	***
mmu-mir-1843a-3p	0.735249	1.36008	mmu-mir-5106	2.93382	0.340852		mmu-mir-221-3p	0.675988	1.47932			mmu-mir-1843a-3p	0.662801	1.50875	mmu-mir-511-3p	5.47022	0.182808		mmu-mir-224-5p	0.64564	1.54885		mmu-mir-1843a-3p	0.735249	0.662801						mmu-mir-1843a-3p	1.36008	1.50875	mmu-mir-5112	0.851855	8.51338
mmu-mir-1843a-5p	1.23626	0.808892	mmu-mir-5107-5p	2.93804	0.340363		mmu-mir-222-3p	0.614501	1.62734			mmu-mir-1843a-5p	0.855296	1.16919	mmu-mir-5119	2.7584	0.362529		mmu-mir-22-5p	1.2411	0.805735		mmu-mir-1843a-5p	1.23626	0.855296						mmu-mir-1843a-5p	0.808892	1.16919	mmu-mir-5119	2.13158	0.362529
mmu-mir-1843b-3p	0.496033	2.01599	mmu-mir-5119	0.469136	2.13158		mmu-mir-223-3p	0.926386	1.07946			mmu-mir-1843b-3p	1.31374	0.761183	mmu-mir-5126	0.206595	4.84039		mmu-mir-23a-3p	1.18775	0.841926		mmu-mir-1843b-3p	0.496033	1.31374						mmu-mir-1843b-3p	2.01599	0.761183	mmu-mir-5126	0.734753	4.84039
mmu-mir-1843b-5p	0.927723	1.07791	mmu-mir-5132-5p	4.66243	0.21448		mmu-mir-223-5p	0.697569	1.43355			mmu-mir-1843b-5p	0.845505	1.18273	mmu-mir-6236	14.9629	0.0668318		mmu-mir-23a-5p	1.15138	0.868524		mmu-mir-1843b-5p	0.927723	0.845505						mmu-mir-1843b-5p	1.07791	1.18273	mmu-mir-6236	3.99382	0.0668318
mmu-mir-184-3p	0.940388	1.06339	mmu-mir-574-5p	2.71226	0.368696		mmu-mir-22-3p	1.59692	0.626206			mmu-mir-184-3p	5.49217	0.182077	mmu-mir-6240	2.42616	0.412175		mmu-mir-23b-3p	0.844257	1.18447		mmu-mir-184-3p	0.940388	5.49217						mmu-mir-184-3p	1.06339	0.182077	mmu-mir-6240	4.53212	0.412175
mmu-mir-185-5p	0.745555	1.34128	mmu-mir-615-5p	3.24794	0.307888		mmu-mir-22-5p	0.814925	1.22711			mmu-mir-185-5p	0.868397	1.15155	mmu-mir-6538	0.0234025	42.7305		mmu-mir-23b-5p	1.02637	0.974306		mmu-mir-185-5p	0.745555	0.868397						mmu-mir-185-5p	1.34128	1.15155	mmu-mir-6538	22.4161	42.7305	***
mmu-mir-186-5p	1.78946	0.558828	mmu-mir-6236	0.250387	3.99382		mmu-mir-23a-3p	0.900373	1.11065			mmu-mir-186-5p	0.890843	1.12253	mmu-mir-676-3p	0.317407	3.15053		mmu-mir-24-2-5p	1.15571	0.865269		mmu-mir-186-5p	1.78946	0.890843						mmu-mir-186-5p	0.558828	1.12253	mmu-mir-676-3p	4.99777	3.15053	***
mmu-mir-187-5p	1.5665	0.638367	mmu-mir-6240	0.220647	4.53212		mmu-mir-23b-3p	0.865458	1.15546			mmu-mir-187-5p	0.804147	1.24355	mmu-mir-690	7.32042	0.136604		mmu-mir-24-3p	1.26747	0.788973		mmu-mir-187-5p	1.5665	0.804147						mmu-mir-187-5p	0.638367	1.24355	mmu-mir-7043-3p	2.49066	0.282372
mmu-mir-1895	1.76403	0.566884	mmu-mir-6538	0.0446108	22.4161		mmu-mir-23b-5p	1.36776	0.731122			mmu-mir-1895	1.4758	0.677598	mmu-mir-7003-3p	2.13449	0.468496		mmu-mir-25-3p	0.640038	1.56241		mmu-mir-1895	1.76403	1.4758						mmu-mir-1895	0.566884	0.677598	mmu-mir-709	2.48166	1.35909
mmu-mir-18a-3p	0.969938	1.03099	mmu-mir-664-5p	3.72539	0.268429		mmu-mir-24-2-5p	1.04136	0.960286			mmu-mir-18a-3p	0.318208	3.14259	mmu-mir-7043-3p	3.54143	0.282372		mmu-mir-25-5p	0.590984	1.69209		mmu-mir-18a-3p	0.969938	0.318208						mmu-mir-18a-3p	1.03099	3.14259	mmu-mir-712-3p	10.8801	3.229	***
mmu-mir-18a-5p	5.26588	0.189902	mmu-mir-676-3p	0.200089	4.99777		mmu-mir-24-3p	1.02216	0.97832			mmu-mir-18a-5p	0.926184	1.0797	mmu-mir-712-3p	0.309693	3.229		mmu-mir-26a-5p	0.754942	1.3246		mmu-mir-18a-5p	5.26588	0.926184						mmu-mir-18a-5p	0.189902	1.0797	mmu-mir-712-5p	11.6232	5.39136	***
mmu-mir-1912-3p	0.179857	5.55997	mmu-mir-702-3p	3.20135	0.312368		mmu-mir-25-3p	0.673709	1.48432			mmu-mir-1912-3p	4.43502	0.225478	mmu-mir-712-5p	0.185482	5.39136		mmu-mir-26b-5p	1.25195	0.798755		mmu-mir-1912-3p	0.179857	4.43502						mmu-mir-1912-3p	5.55997	0.225478	mmu-mir-714	4.15437	10.903	***
mmu-mir-191-3p	0.761263	1.31361	mmu-mir-7043-3p	0.4015	2.49066		mmu-mir-25-5p	1.44596	0.691581			mmu-mir-191-3p	0.728728	1.37225	mmu-mir-714	0.0917182	10.903		mmu-mir-27a-3p	0.921336	1.08538		mmu-mir-191-3p	0.761263	0.728728						mmu-mir-191-3p	1.31361	1.37225	mmu-mir-760-3p	3.55358	1.84687
mmu-mir-191-5p	0.762905	1.31078	mmu-mir-709	0.402956	2.48166		mmu-mir-27a-3p	0.798011	1.25312			mmu-mir-191-5p	0.914843	1.09308	mmu-mir-764-3p	2.83446	0.352801		mmu-mir-27a-5p	1.06645	0.937692		mmu-mir-191-5p	0.762905	0.914843						mmu-mir-191-5p	1.31078	1.09308	mmu-mir-7676-3p	2.30744	1.65006
mmu-mir-192-5p	1.08681	0.920127	mmu-mir-712-3p	0.0919106	10.8801		mmu-mir-27a-5p	1.15093	0.868865			mmu-mir-192-5p	1.45242	0.688505	mmu-mir-764-5p	3.00833	0.33241		mmu-mir-27b-3p	0.861915	1.16021		mmu-mir-192-5p	1.08681	1.45242						mmu-mir-192-5p	0.920127	0.688505	mmu-mir-8117	3.23315	0.41259
mmu-mir-1934-3p	0.0858384	11.6498	mmu-mir-712-5p	0.0860352	11.6232		mmu-mir-27b-3p	0.683397	1.46328			mmu-mir-1934-3p	1.78771	0.559375	mmu-mir-8117	2.42371	0.41259		mmu-mir-28a-3p	1.70231	0.587438		mmu-mir-1934-3p	0.0858384	1.78771						mmu-mir-1934-3p	11.6498	0.559375	mmu-mir-872-5p	2.78248	1.32741
mmu-mir-193a-5p	1.47748	0.676828	mmu-mir-714	0.240711	4.15437		mmu-mir-28a-3p	0.822702	1.21551			mmu-mir-193a-5p	1.18763	0.842016	mmu-mir-92a-3p	0.497944	2.00826		mmu-mir-28a-5p	0.924169	1.08205		mmu-mir-193a-5p	1.47748	1.18763						mmu-mir-193a-5p	0.676828	0.842016	mmu-mir-92a-3p	1.33806	2.00826
mmu-mir-1943-5p	1.20419	0.830433	mmu-mir-760-3p	0.281406	3.55358		mmu-mir-28a-5p	0.909741	1.09921			mmu-mir-1943-5p	0.225946	4.42583	mmu-mir-92b-3p	0.18	5.55554		mmu-mir-28c	0.727283	1.37498		mmu-mir-1943-5p	1.20419	0.225946						mmu-mir-1943-5p	0.830433	4.42583	mmu-mir-92b-3p	6.82662	5.55554	***
mmu-mir-194-5p	1.09793	0.910802	mmu-mir-764-5p	2.16485	0.461925		mmu-mir-28c	1.3628	0.733784			mmu-mir-194-5p	1.52004	0.65788	mmu-mir-96-5p	6.00664	0.166482		mmu-mir-298-5p	1.05792	0.945254		mmu-mir-194-5p	1.09793	1.52004						mmu-mir-194-5p	0.910802	0.65788	mmu-mir-96-5p	6.66902	0.166482
mmu-mir-1946a	0.260744	3.83519	mmu-mir-7676-3p	0.433381	2.30744		mmu-mir-298-5p	0.695382	1.43806			mmu-mir-1946a	0.955591	1.04647	mmu-mir-99a-5p	0.270537	3.69635		mmu-mir-29a-3p	0.845809	1.1823		mmu-mir-1946a	0.260744	0.955591						mmu-mir-1946a	3.83519	1.04647	mmu-mir-99a-5p	2.34489	3.69635	***
mmu-mir-1946b	1.01512	0.985109	mmu-mir-8117	0.309296	3.23315		mmu-mir-29a-3p	0.893575	1.1191			mmu-mir-1946b	0.406012	2.46298					mmu-mir-29b-1-5p	1.45202	0.688696		mmu-mir-1946b	1.01512	0.406012						mmu-mir-1946b	0.985109	2.46298		70	66
mmu-mir-1954	1.14076	0.876607	mmu-mir-872-5p	0.359392	2.78248		mmu-mir-29b-1-5p	0.685771	1.45821			mmu-mir-1954	4.76428	0.209895					mmu-mir-29b-3p	0.713439	1.40166		mmu-mir-1954	1.14076	4.76428						mmu-mir-1954	0.876607	0.209895	Green color	≥ 2 fold in Male O3
mmu-mir-1957a	0.51469	1.94292	mmu-mir-877-3p	2.75459	0.36303		mmu-mir-29b-3p	1.83078	0.546214			mmu-mir-1957a	0.890196	1.12335		37	66		mmu-mir-29c-3p	1.31899	0.758157		mmu-mir-1957a	0.51469	0.890196						mmu-mir-1957a	1.94292	1.12335	red color	≥ 2 fold in Female O3
mmu-mir-1961	0.042424	23.5716	mmu-mir-92b-3p	0.146485	6.82662		mmu-mir-29c-3p	1.62603	0.614995			mmu-mir-1961	0.0374104	26.7305					mmu-mir-3068-3p	1.50247	0.66557		mmu-mir-1961	0.042424	0.0374104						mmu-mir-1961	23.5716	26.7305	common ***	33
mmu-mir-1964-3p	1.65424	0.604507	mmu-mir-92b-5p	2.47266	0.404423		mmu-mir-3068-3p	1.89838	0.526766			mmu-mir-1964-3p	0.961905	1.0396					mmu-mir-30a-3p	0.696097	1.43658		mmu-mir-1964-3p	1.65424	0.961905						mmu-mir-1964-3p	0.604507	1.0396
mmu-mir-1981-3p	0.62649	1.59619	mmu-mir-93-3p	2.51894	0.396993		mmu-mir-3068-5p	1.32132	0.756819			mmu-mir-1981-3p	1.2086	0.827405		Green color	≥ 2 fold in FA		mmu-mir-30a-5p	0.510381	1.95932		mmu-mir-1981-3p	0.62649	1.2086						mmu-mir-1981-3p	1.59619	0.827405
mmu-mir-1981-5p	3.49546	0.286085	mmu-mir-96-5p	0.149947	6.66902		mmu-mir-3084-3p	0.785816	1.27256			mmu-mir-1981-5p	1.1797	0.847675		red color	≥ 2 fold in O3		mmu-mir-30b-3p	0.958737	1.04304		mmu-mir-1981-5p	3.49546	1.1797						mmu-mir-1981-5p	0.286085	0.847675
mmu-mir-1983	1.05743	0.945691	mmu-mir-99a-5p	0.426459	2.34489		mmu-mir-30a-5p	0.770824	1.29731			mmu-mir-1983	2.48876	0.401806					mmu-mir-30b-5p	1.41327	0.70758		mmu-mir-1983	1.05743	2.48876						mmu-mir-1983	0.945691	0.401806
mmu-mir-199a-5p	0.334262	2.99166					mmu-mir-30b-5p	1.12008	0.892797			mmu-mir-199a-5p	0.197935	5.05215					mmu-mir-30c-2-3p	0.771873	1.29555		mmu-mir-199a-5p	0.334262	0.197935						mmu-mir-199a-5p	2.99166	5.05215
mmu-mir-199b-3p	0.183317	5.45504		41	70		mmu-mir-30c-5p	0.773152	1.29341			mmu-mir-199b-3p	0.376057	2.65917					mmu-mir-30c-5p	1.1488	0.870472		mmu-mir-199b-3p	0.183317	0.376057						mmu-mir-199b-3p	5.45504	2.65917
mmu-mir-19b-3p	2.23458	0.447511					mmu-mir-30d-5p	1.16569	0.857862			mmu-mir-19b-3p	1.05304	0.949635					mmu-mir-30d-5p	0.658956	1.51755		mmu-mir-19b-3p	2.23458	1.05304						mmu-mir-19b-3p	0.447511	0.949635
mmu-mir-1a-3p	14.5702	0.0686332	Green color	≥ 2 fold in FA			mmu-mir-30e-3p	0.889239	1.12456			mmu-mir-1a-3p	0.0403116	24.8068					mmu-mir-30e-3p	0.941427	1.06222		mmu-mir-1a-3p	14.5702	0.0403116						mmu-mir-1a-3p	0.0686332	24.8068
mmu-mir-200a-3p	0.586816	1.70411	red color	≥ 2 fold in O3			mmu-mir-3102-3p	1.2228	0.817794			mmu-mir-200a-3p	0.675188	1.48107					mmu-mir-30e-5p	1.13971	0.87742		mmu-mir-200a-3p	0.586816	0.675188						mmu-mir-200a-3p	1.70411	1.48107
mmu-mir-200a-5p	0.239298	4.17889		111			mmu-mir-31-5p	0.873294	1.14509			mmu-mir-200a-5p	0.198837	5.02924					mmu-mir-31-5p	0.766235	1.30508		mmu-mir-200a-5p	0.239298	0.198837						mmu-mir-200a-5p	4.17889	5.02924
mmu-mir-200b-3p	0.586023	1.70642					mmu-mir-320-3p	1.24746	0.80163			mmu-mir-200b-3p	0.833192	1.2002					mmu-mir-320-3p	0.667413	1.49832		mmu-mir-200b-3p	0.586023	0.833192						mmu-mir-200b-3p	1.70642	1.2002
mmu-mir-200b-5p	0.833083	1.20036					mmu-mir-322-5p	0.89784	1.11378			mmu-mir-200b-5p	0.361965	2.7627					mmu-mir-322-3p	1.07297	0.931994		mmu-mir-200b-5p	0.833083	0.361965						mmu-mir-200b-5p	1.20036	2.7627
mmu-mir-200c-3p	0.812509	1.23076					mmu-mir-324-3p	1.49264	0.669953			mmu-mir-200c-3p	0.661023	1.51281					mmu-mir-324-3p	1.2425	0.804831		mmu-mir-200c-3p	0.812509	0.661023						mmu-mir-200c-3p	1.23076	1.51281
mmu-mir-203-3p	1.605	0.623055					mmu-mir-324-5p	1.46961	0.680452			mmu-mir-203-3p	0.672039	1.48801					mmu-mir-324-5p	1.67392	0.597399		mmu-mir-203-3p	1.605	0.672039						mmu-mir-203-3p	0.623055	1.48801
mmu-mir-205-5p	1.87496	0.533344					mmu-mir-326-3p	1.48491	0.67344			mmu-mir-205-5p	1.37845	0.725454					mmu-mir-328-3p	0.807535	1.23834		mmu-mir-205-5p	1.87496	1.37845						mmu-mir-205-5p	0.533344	0.725454
mmu-mir-20a-5p	1.45182	0.688791					mmu-mir-328-3p	1.65134	0.605569			mmu-mir-20a-5p	0.446194	2.24118					mmu-mir-330-3p	0.612455	1.63277		mmu-mir-20a-5p	1.45182	0.446194						mmu-mir-20a-5p	0.688791	2.24118
mmu-mir-2137	0.133682	7.48044					mmu-mir-330-3p	0.941557	1.06207			mmu-mir-2137	0.104985	9.52514					mmu-mir-331-3p	1.4388	0.695026		mmu-mir-2137	0.133682	0.104985						mmu-mir-2137	7.48044	9.52514
mmu-mir-214-3p	0.478877	2.08822					mmu-mir-330-5p	0.66927	1.49416			mmu-mir-214-3p	0.145507	6.87252					mmu-mir-338-3p	0.874896	1.14299		mmu-mir-214-3p	0.478877	0.145507						mmu-mir-214-3p	2.08822	6.87252
mmu-mir-21a-3p	2.91662	0.342863					mmu-mir-338-5p	0.948338	1.05448			mmu-mir-21a-3p	1.01335	0.986826					mmu-mir-338-5p	0.860584	1.162		mmu-mir-21a-3p	2.91662	1.01335						mmu-mir-21a-3p	0.342863	0.986826
mmu-mir-21a-5p	1.541	0.648931					mmu-mir-339-3p	1.53684	0.650687			mmu-mir-21a-5p	1.80828	0.553012					mmu-mir-339-3p	1.91968	0.520921		mmu-mir-21a-5p	1.541	1.80828						mmu-mir-21a-5p	0.648931	0.553012
mmu-mir-21c	1.73015	0.577984					mmu-mir-339-5p	1.62828	0.614144			mmu-mir-21c	3.71902	0.268888					mmu-mir-339-5p	1.02738	0.973347		mmu-mir-21c	1.73015	3.71902						mmu-mir-21c	0.577984	0.268888
mmu-mir-221-3p	0.675988	1.47932					mmu-mir-340-5p	1.18657	0.842764			mmu-mir-221-3p	0.661711	1.51123					mmu-mir-340-3p	0.876238	1.14124		mmu-mir-221-3p	0.675988	0.661711						mmu-mir-221-3p	1.47932	1.51123
mmu-mir-222-3p	0.614501	1.62734					mmu-mir-342-3p	0.72526	1.37882			mmu-mir-222-3p	0.609505	1.64068					mmu-mir-340-5p	1.33698	0.747956		mmu-mir-222-3p	0.614501	0.609505						mmu-mir-222-3p	1.62734	1.64068
mmu-mir-223-3p	0.926386	1.07946					mmu-mir-342-5p	1.94235	0.514841			mmu-mir-223-3p	1.6484	0.606649					mmu-mir-342-3p	1.34649	0.742669		mmu-mir-223-3p	0.926386	1.6484						mmu-mir-223-3p	1.07946	0.606649
mmu-mir-223-5p	0.697569	1.43355					mmu-mir-345-5p	1.34084	0.745803			mmu-mir-223-5p	0.433762	2.30541					mmu-mir-342-5p	1.52564	0.655464		mmu-mir-223-5p	0.697569	0.433762						mmu-mir-223-5p	1.43355	2.30541
mmu-mir-22-3p	1.59692	0.626206					mmu-mir-34a-5p	1.57669	0.63424			mmu-mir-22-3p	2.05888	0.485702					mmu-mir-3470a	0.680217	1.47012		mmu-mir-22-3p	1.59692	2.05888						mmu-mir-22-3p	0.626206	0.485702
mmu-mir-224-5p	0.342521	2.91953					mmu-mir-350-3p	1.086	0.92081			mmu-mir-224-5p	0.64564	1.54885					mmu-mir-3470b	0.531254	1.88234		mmu-mir-224-5p	0.342521	0.64564						mmu-mir-224-5p	2.91953	1.54885
mmu-mir-22-5p	0.814925	1.22711					mmu-mir-351-3p	0.778088	1.2852			mmu-mir-22-5p	1.2411	0.805735					mmu-mir-3473f	1.10884	0.901842		mmu-mir-22-5p	0.814925	1.2411						mmu-mir-22-5p	1.22711	0.805735
mmu-mir-23a-3p	0.900373	1.11065					mmu-mir-351-5p	1.17055	0.854299			mmu-mir-23a-3p	1.18775	0.841926					mmu-mir-34a-5p	1.21633	0.822142		mmu-mir-23a-3p	0.900373	1.18775						mmu-mir-23a-3p	1.11065	0.841926
mmu-mir-23a-5p	2.80725	0.35622					mmu-mir-361-3p	0.78705	1.27057			mmu-mir-23a-5p	1.15138	0.868524					mmu-mir-34c-5p	0.515131	1.94126		mmu-mir-23a-5p	2.80725	1.15138						mmu-mir-23a-5p	0.35622	0.868524
mmu-mir-23b-3p	0.865458	1.15546					mmu-mir-361-5p	1.04202	0.959676			mmu-mir-23b-3p	0.844257	1.18447					mmu-mir-351-3p	0.880101	1.13623		mmu-mir-23b-3p	0.865458	0.844257						mmu-mir-23b-3p	1.15546	1.18447
mmu-mir-23b-5p	1.36776	0.731122					mmu-mir-362-3p	1.53921	0.649685			mmu-mir-23b-5p	1.02637	0.974306					mmu-mir-361-3p	0.775953	1.28874		mmu-mir-23b-5p	1.36776	1.02637						mmu-mir-23b-5p	0.731122	0.974306
mmu-mir-24-1-5p	4.99862	0.200055					mmu-mir-362-5p	1.41674	0.705845			mmu-mir-24-1-5p	0.12976	7.70652					mmu-mir-361-5p	1.30772	0.764692		mmu-mir-24-1-5p	4.99862	0.12976						mmu-mir-24-1-5p	0.200055	7.70652
mmu-mir-24-2-5p	1.04136	0.960286					mmu-mir-365-3p	1.71472	0.583186			mmu-mir-24-2-5p	1.15571	0.865269					mmu-mir-362-3p	1.88554	0.530353		mmu-mir-24-2-5p	1.04136	1.15571						mmu-mir-24-2-5p	0.960286	0.865269
mmu-mir-24-3p	1.02216	0.97832					mmu-mir-378a-3p	0.802887	1.24551			mmu-mir-24-3p	1.26747	0.788973					mmu-mir-362-5p	1.66879	0.599236		mmu-mir-24-3p	1.02216	1.26747						mmu-mir-24-3p	0.97832	0.788973
mmu-mir-25-3p	0.673709	1.48432					mmu-mir-378a-5p	1.85055	0.540381			mmu-mir-25-3p	0.640038	1.56241					mmu-mir-365-2-5p	0.820155	1.21928		mmu-mir-25-3p	0.673709	0.640038						mmu-mir-25-3p	1.48432	1.56241
mmu-mir-25-5p	1.44596	0.691581					mmu-mir-378c	0.969468	1.03149			mmu-mir-25-5p	0.590984	1.69209					mmu-mir-365-3p	0.759607	1.31647		mmu-mir-25-5p	1.44596	0.590984						mmu-mir-25-5p	0.691581	1.69209
mmu-mir-26a-5p	0.464921	2.1509					mmu-mir-3963	0.785265	1.27346			mmu-mir-26a-5p	0.754942	1.3246					mmu-mir-378a-3p	1.58506	0.630892		mmu-mir-26a-5p	0.464921	0.754942						mmu-mir-26a-5p	2.1509	1.3246
mmu-mir-26b-5p	0.37323	2.67932					mmu-mir-3968	0.864035	1.15736			mmu-mir-26b-5p	1.25195	0.798755					mmu-mir-378a-5p	1.13051	0.884558		mmu-mir-26b-5p	0.37323	1.25195						mmu-mir-26b-5p	2.67932	0.798755
mmu-mir-27a-3p	0.798011	1.25312					mmu-mir-3970	1.84108	0.543161			mmu-mir-27a-3p	0.921336	1.08538					mmu-mir-378c	0.974161	1.02652		mmu-mir-27a-3p	0.798011	0.921336						mmu-mir-27a-3p	1.25312	1.08538
mmu-mir-27a-5p	1.15093	0.868865					mmu-mir-423-3p	1.58523	0.630823			mmu-mir-27a-5p	1.06645	0.937692					mmu-mir-3960	1.1321	0.883316		mmu-mir-27a-5p	1.15093	1.06645						mmu-mir-27a-5p	0.868865	0.937692
mmu-mir-27b-3p	0.683397	1.46328					mmu-mir-423-5p	1.31091	0.76283			mmu-mir-27b-3p	0.861915	1.16021					mmu-mir-3963	1.08831	0.918856		mmu-mir-27b-3p	0.683397	0.861915						mmu-mir-27b-3p	1.46328	1.16021
mmu-mir-28a-3p	0.822702	1.21551					mmu-mir-425-3p	0.868673	1.15118			mmu-mir-28a-3p	1.70231	0.587438					mmu-mir-3968	0.878448	1.13837		mmu-mir-28a-3p	0.822702	1.70231						mmu-mir-28a-3p	1.21551	0.587438
mmu-mir-28a-5p	0.909741	1.09921					mmu-mir-425-5p	1.0909	0.916674			mmu-mir-28a-5p	0.924169	1.08205					mmu-mir-3970	1.79143	0.558214		mmu-mir-28a-5p	0.909741	0.924169						mmu-mir-28a-5p	1.09921	1.08205
mmu-mir-28c	1.3628	0.733784					mmu-mir-448-3p	1.61298	0.619971			mmu-mir-28c	0.727283	1.37498					mmu-mir-423-3p	1.07517	0.930084		mmu-mir-28c	1.3628	0.727283						mmu-mir-28c	0.733784	1.37498
mmu-mir-298-5p	0.695382	1.43806					mmu-mir-448-5p	1.84941	0.540714			mmu-mir-298-5p	1.05792	0.945254					mmu-mir-423-5p	1.10451	0.90538		mmu-mir-298-5p	0.695382	1.05792						mmu-mir-298-5p	1.43806	0.945254
mmu-mir-29a-3p	0.893575	1.1191					mmu-mir-450a-5p	1.11796	0.89449			mmu-mir-29a-3p	0.845809	1.1823					mmu-mir-425-3p	0.860022	1.16276		mmu-mir-29a-3p	0.893575	0.845809						mmu-mir-29a-3p	1.1191	1.1823
mmu-mir-29b-1-5p	0.685771	1.45821					mmu-mir-466d-3p	0.52598	1.90121			mmu-mir-29b-1-5p	1.45202	0.688696					mmu-mir-425-5p	1.21477	0.823202		mmu-mir-29b-1-5p	0.685771	1.45202						mmu-mir-29b-1-5p	1.45821	0.688696
mmu-mir-29b-3p	1.83078	0.546214					mmu-mir-466q	0.69166	1.4458			mmu-mir-29b-3p	0.713439	1.40166					mmu-mir-448-3p	0.741113	1.34932		mmu-mir-29b-3p	1.83078	0.713439						mmu-mir-29b-3p	0.546214	1.40166
mmu-mir-29c-3p	1.62603	0.614995					mmu-mir-484	1.21714	0.821598			mmu-mir-29c-3p	1.31899	0.758157					mmu-mir-448-5p	1.66661	0.60002		mmu-mir-29c-3p	1.62603	1.31899						mmu-mir-29c-3p	0.614995	0.758157
mmu-mir-3060-5p	0.124974	8.00165					mmu-mir-500-3p	1.60918	0.621433			mmu-mir-3060-5p	0.0801352	12.4789					mmu-mir-449a-5p	0.980369	1.02002		mmu-mir-3060-5p	0.124974	0.0801352						mmu-mir-3060-5p	8.00165	12.4789
mmu-mir-3068-3p	1.89838	0.526766					mmu-mir-500-5p	0.798317	1.25263			mmu-mir-3068-3p	1.50247	0.66557					mmu-mir-450a-5p	1.18844	0.841441		mmu-mir-3068-3p	1.89838	1.50247						mmu-mir-3068-3p	0.526766	0.66557
mmu-mir-3068-5p	1.32132	0.756819					mmu-mir-501-3p	1.28327	0.77926			mmu-mir-3068-5p	2.2622	0.442047					mmu-mir-466f-3p	1.13425	0.881642		mmu-mir-3068-5p	1.32132	2.2622						mmu-mir-3068-5p	0.756819	0.442047
mmu-mir-3084-3p	0.785816	1.27256					mmu-mir-501-5p	1.05234	0.950266			mmu-mir-3084-3p	12.2797	0.081435					mmu-mir-484	1.10438	0.905484		mmu-mir-3084-3p	0.785816	12.2797						mmu-mir-3084-3p	1.27256	0.081435
mmu-mir-30a-3p	0.400576	2.49641					mmu-mir-503-5p	1.07073	0.933944			mmu-mir-30a-3p	0.696097	1.43658					mmu-mir-500-3p	1.11117	0.89995		mmu-mir-30a-3p	0.400576	0.696097						mmu-mir-30a-3p	2.49641	1.43658
mmu-mir-30a-5p	0.770824	1.29731					mmu-mir-505-3p	1.48248	0.674547			mmu-mir-30a-5p	0.510381	1.95932					mmu-mir-501-3p	1.05742	0.945695		mmu-mir-30a-5p	0.770824	0.510381						mmu-mir-30a-5p	1.29731	1.95932
mmu-mir-30b-3p	0.465571	2.1479					mmu-mir-505-5p	1.41989	0.70428			mmu-mir-30b-3p	0.958737	1.04304					mmu-mir-501-5p	0.619773	1.61349		mmu-mir-30b-3p	0.465571	0.958737						mmu-mir-30b-3p	2.1479	1.04304
mmu-mir-30b-5p	1.12008	0.892797					mmu-mir-5098	0.700638	1.42727			mmu-mir-30b-5p	1.41327	0.70758					mmu-mir-503-5p	1.01599	0.984263		mmu-mir-30b-5p	1.12008	1.41327						mmu-mir-30b-5p	0.892797	0.70758
mmu-mir-30c-2-3p	0.178453	5.60372					mmu-mir-5099	0.626266	1.59677			mmu-mir-30c-2-3p	0.771873	1.29555					mmu-mir-505-3p	0.625091	1.59977		mmu-mir-30c-2-3p	0.178453	0.771873						mmu-mir-30c-2-3p	5.60372	1.29555
mmu-mir-30c-5p	0.773152	1.29341					mmu-mir-5112	1.17391	0.851855			mmu-mir-30c-5p	1.1488	0.870472					mmu-mir-505-5p	1.37454	0.727516		mmu-mir-30c-5p	0.773152	1.1488						mmu-mir-30c-5p	1.29341	0.870472
mmu-mir-30d-5p	1.16569	0.857862					mmu-mir-5113	0.526316	1.9			mmu-mir-30d-5p	0.658956	1.51755					mmu-mir-5099	0.945248	1.05792		mmu-mir-30d-5p	1.16569	0.658956						mmu-mir-30d-5p	0.857862	1.51755
mmu-mir-30e-3p	0.889239	1.12456					mmu-mir-511-3p	0.811154	1.23281			mmu-mir-30e-3p	0.941427	1.06222					mmu-mir-5100	1.01215	0.987993		mmu-mir-30e-3p	0.889239	0.941427						mmu-mir-30e-3p	1.12456	1.06222
mmu-mir-30e-5p	2.63471	0.379549					mmu-mir-511-5p	1.19281	0.838358			mmu-mir-30e-5p	1.13971	0.87742					mmu-mir-5113	0.670424	1.49159		mmu-mir-30e-5p	2.63471	1.13971						mmu-mir-30e-5p	0.379549	0.87742
mmu-mir-3102-3p	1.2228	0.817794					mmu-mir-5126	1.361	0.734753			mmu-mir-3102-3p	0.254887	3.92331					mmu-mir-511-5p	0.740333	1.35074		mmu-mir-3102-3p	1.2228	0.254887						mmu-mir-3102-3p	0.817794	3.92331
mmu-mir-31-5p	0.873294	1.14509					mmu-mir-532-3p	0.935505	1.06894			mmu-mir-31-5p	0.766235	1.30508					mmu-mir-5132-5p	0.750463	1.33251		mmu-mir-31-5p	0.873294	0.766235						mmu-mir-31-5p	1.14509	1.30508
mmu-mir-320-3p	1.24746	0.80163					mmu-mir-532-5p	0.809696	1.23503			mmu-mir-320-3p	0.667413	1.49832					mmu-mir-532-3p	1.25447	0.79715		mmu-mir-320-3p	1.24746	0.667413						mmu-mir-320-3p	0.80163	1.49832
mmu-mir-320-5p	0.194933	5.12998					mmu-mir-542-3p	1.08877	0.918464			mmu-mir-320-5p	0.0876283	11.4118					mmu-mir-532-5p	1.58155	0.632292		mmu-mir-320-5p	0.194933	0.0876283						mmu-mir-320-5p	5.12998	11.4118
mmu-mir-322-3p	0.476019	2.10076					mmu-mir-574-3p	0.767917	1.30222			mmu-mir-322-3p	1.07297	0.931994					mmu-mir-542-3p	0.913429	1.09478		mmu-mir-322-3p	0.476019	1.07297						mmu-mir-322-3p	2.10076	0.931994
mmu-mir-322-5p	0.89784	1.11378					mmu-mir-6412	0.840835	1.18929			mmu-mir-322-5p	3.09007	0.323617					mmu-mir-574-3p	0.512364	1.95174		mmu-mir-322-5p	0.89784	3.09007						mmu-mir-322-5p	1.11378	0.323617
mmu-mir-324-3p	1.49264	0.669953					mmu-mir-652-3p	1.30125	0.768492			mmu-mir-324-3p	1.2425	0.804831					mmu-mir-574-5p	1.52975	0.653703		mmu-mir-324-3p	1.49264	1.2425						mmu-mir-324-3p	0.669953	0.804831
mmu-mir-324-5p	1.46961	0.680452					mmu-mir-664-3p	1.0032	0.996808			mmu-mir-324-5p	1.67392	0.597399					mmu-mir-615-5p	0.721289	1.38641		mmu-mir-324-5p	1.46961	1.67392						mmu-mir-324-5p	0.680452	0.597399
mmu-mir-32-5p	5.29153	0.188981					mmu-mir-671-3p	0.62735	1.59401			mmu-mir-32-5p	5.47286	0.18272					mmu-mir-6412	1.08347	0.922961		mmu-mir-32-5p	5.29153	5.47286						mmu-mir-32-5p	0.188981	0.18272
mmu-mir-326-3p	1.48491	0.67344					mmu-mir-671-5p	1.14011	0.877108			mmu-mir-326-3p	0.433528	2.30666					mmu-mir-652-3p	0.916025	1.09167		mmu-mir-326-3p	1.48491	0.433528						mmu-mir-326-3p	0.67344	2.30666
mmu-mir-328-3p	1.65134	0.605569					mmu-mir-672-5p	1.26489	0.790583			mmu-mir-328-3p	0.807535	1.23834					mmu-mir-664-3p	1.17907	0.848123		mmu-mir-328-3p	1.65134	0.807535						mmu-mir-328-3p	0.605569	1.23834
mmu-mir-330-3p	0.941557	1.06207					mmu-mir-674-3p	0.942692	1.06079			mmu-mir-330-3p	0.612455	1.63277					mmu-mir-664-5p	1.01028	0.989827		mmu-mir-330-3p	0.941557	0.612455						mmu-mir-330-3p	1.06207	1.63277
mmu-mir-330-5p	0.66927	1.49416					mmu-mir-674-5p	1.24517	0.803102			mmu-mir-330-5p	0.423031	2.36389					mmu-mir-671-3p	0.951346	1.05114		mmu-mir-330-5p	0.66927	0.423031						mmu-mir-330-5p	1.49416	2.36389
mmu-mir-331-3p	4.06094	0.246249					mmu-mir-690	1.4658	0.682222			mmu-mir-331-3p	1.4388	0.695026					mmu-mir-671-5p	0.874054	1.14409		mmu-mir-331-3p	4.06094	1.4388						mmu-mir-331-3p	0.246249	0.695026
mmu-mir-338-3p	2.27947	0.438699					mmu-mir-6914-3p	0.952691	1.04966			mmu-mir-338-3p	0.874896	1.14299					mmu-mir-672-5p	1.1742	0.851644		mmu-mir-338-3p	2.27947	0.874896						mmu-mir-338-3p	0.438699	1.14299
mmu-mir-338-5p	0.948338	1.05448					mmu-mir-7003-3p	1.88197	0.531358			mmu-mir-338-5p	0.860584	1.162					mmu-mir-674-3p	0.737909	1.35518		mmu-mir-338-5p	0.948338	0.860584						mmu-mir-338-5p	1.05448	1.162
mmu-mir-339-3p	1.53684	0.650687					mmu-mir-700-3p	1.09514	0.913129			mmu-mir-339-3p	1.91968	0.520921					mmu-mir-674-5p	0.809272	1.23568		mmu-mir-339-3p	1.53684	1.91968						mmu-mir-339-3p	0.650687	0.520921
mmu-mir-339-5p	1.62828	0.614144					mmu-mir-7033-5p	1.01526	0.984968			mmu-mir-339-5p	1.02738	0.973347					mmu-mir-6914-3p	0.534266	1.87173		mmu-mir-339-5p	1.62828	1.02738						mmu-mir-339-5p	0.614144	0.973347
mmu-mir-340-3p	0.322437	3.10138					mmu-mir-744-5p	1.53749	0.650413			mmu-mir-340-3p	0.876238	1.14124					mmu-mir-700-3p	1.7588	0.568569		mmu-mir-340-3p	0.322437	0.876238						mmu-mir-340-3p	3.10138	1.14124
mmu-mir-340-5p	1.18657	0.842764					mmu-mir-764-3p	1.16997	0.854722			mmu-mir-340-5p	1.33698	0.747956					mmu-mir-702-3p	0.929708	1.07561		mmu-mir-340-5p	1.18657	1.33698						mmu-mir-340-5p	0.842764	0.747956
mmu-mir-342-3p	0.72526	1.37882					mmu-mir-7a-5p	0.949319	1.05339			mmu-mir-342-3p	1.34649	0.742669					mmu-mir-7033-5p	1.93261	0.517436		mmu-mir-342-3p	0.72526	1.34649						mmu-mir-342-3p	1.37882	0.742669
mmu-mir-342-5p	1.94235	0.514841					mmu-mir-8112	1.33329	0.750024			mmu-mir-342-5p	1.52564	0.655464					mmu-mir-709	0.735786	1.35909		mmu-mir-342-5p	1.94235	1.52564						mmu-mir-342-5p	0.514841	0.655464
mmu-mir-345-5p	1.34084	0.745803					mmu-mir-8114	1.13357	0.88217			mmu-mir-345-5p	0.159496	6.26974					mmu-mir-744-5p	0.834118	1.19887		mmu-mir-345-5p	1.34084	0.159496						mmu-mir-345-5p	0.745803	6.26974
mmu-mir-3470a	0.0462273	21.6322					mmu-mir-877-5p	1.77504	0.563366			mmu-mir-3470a	0.680217	1.47012					mmu-mir-760-3p	0.541455	1.84687		mmu-mir-3470a	0.0462273	0.680217						mmu-mir-3470a	21.6322	1.47012
mmu-mir-3470b	0.326945	3.05862					mmu-mir-92a-3p	0.74735	1.33806			mmu-mir-3470b	0.531254	1.88234					mmu-mir-7676-3p	0.60604	1.65006		mmu-mir-3470b	0.326945	0.531254						mmu-mir-3470b	3.05862	1.88234
mmu-mir-3473e	0.221046	4.52395					mmu-mir-93-5p	0.756759	1.32143			mmu-mir-3473e	0.0831165	12.0313					mmu-mir-7a-5p	1.07271	0.93222		mmu-mir-3473e	0.221046	0.0831165						mmu-mir-3473e	4.52395	12.0313
mmu-mir-3473f	0.479035	2.08753					mmu-mir-98-5p	0.71684	1.39501			mmu-mir-3473f	1.10884	0.901842					mmu-mir-8112	1.43003	0.699286		mmu-mir-3473f	0.479035	1.10884						mmu-mir-3473f	2.08753	0.901842
mmu-mir-34a-5p	1.57669	0.63424					mmu-mir-99b-3p	0.957687	1.04418			mmu-mir-34a-5p	1.21633	0.822142					mmu-mir-8114	0.754697	1.32503		mmu-mir-34a-5p	1.57669	1.21633						mmu-mir-34a-5p	0.63424	0.822142
mmu-mir-34b-3p	0.0963336	10.3806					mmu-mir-99b-5p	0.804824	1.24251			mmu-mir-34b-3p	0.341005	2.93251					mmu-mir-872-5p	0.753347	1.32741		mmu-mir-34b-3p	0.0963336	0.341005						mmu-mir-34b-3p	10.3806	2.93251
mmu-mir-34c-3p	0.163829	6.10394										mmu-mir-34c-3p	0.294959	3.3903					mmu-mir-877-3p	1.4695	0.680504		mmu-mir-34c-3p	0.163829	0.294959						mmu-mir-34c-3p	6.10394	3.3903
mmu-mir-34c-5p	0.23526	4.25062										mmu-mir-34c-5p	0.515131	1.94126					mmu-mir-877-5p	1.43418	0.697264		mmu-mir-34c-5p	0.23526	0.515131						mmu-mir-34c-5p	4.25062	1.94126
mmu-mir-350-3p	1.086	0.92081										mmu-mir-350-3p	9.20099	0.108684					mmu-mir-92b-5p	1.70856	0.585289		mmu-mir-350-3p	1.086	9.20099						mmu-mir-350-3p	0.92081	0.108684
mmu-mir-351-3p	0.778088	1.2852										mmu-mir-351-3p	0.880101	1.13623					mmu-mir-93-3p	1.09379	0.914251		mmu-mir-351-3p	0.778088	0.880101						mmu-mir-351-3p	1.2852	1.13623
mmu-mir-351-5p	1.17055	0.854299										mmu-mir-351-5p	0.478555	2.08962					mmu-mir-93-5p	0.773041	1.29359		mmu-mir-351-5p	1.17055	0.478555						mmu-mir-351-5p	0.854299	2.08962
mmu-mir-3535	0.130752	7.64804										mmu-mir-3535	0.167598	5.96665					mmu-mir-98-5p	1.04064	0.96095		mmu-mir-3535	0.130752	0.167598						mmu-mir-3535	7.64804	5.96665
mmu-mir-361-3p	0.78705	1.27057										mmu-mir-361-3p	0.775953	1.28874					mmu-mir-99b-3p	1.23773	0.807933		mmu-mir-361-3p	0.78705	0.775953						mmu-mir-361-3p	1.27057	1.28874
mmu-mir-361-5p	1.04202	0.959676										mmu-mir-361-5p	1.30772	0.764692					mmu-mir-99b-5p	0.84979	1.17676		mmu-mir-361-5p	1.04202	1.30772						mmu-mir-361-5p	0.959676	0.764692
mmu-mir-362-3p	1.53921	0.649685										mmu-mir-362-3p	1.88554	0.530353									mmu-mir-362-3p	1.53921	1.88554						mmu-mir-362-3p	0.649685	0.530353
mmu-mir-362-5p	1.41674	0.705845										mmu-mir-362-5p	1.66879	0.599236									mmu-mir-362-5p	1.41674	1.66879						mmu-mir-362-5p	0.705845	0.599236
mmu-mir-365-2-5p	3.39246	0.294772										mmu-mir-365-2-5p	0.820155	1.21928									mmu-mir-365-2-5p	3.39246	0.820155						mmu-mir-365-2-5p	0.294772	1.21928
mmu-mir-365-3p	1.71472	0.583186										mmu-mir-365-3p	0.759607	1.31647									mmu-mir-365-3p	1.71472	0.759607						mmu-mir-365-3p	0.583186	1.31647
mmu-mir-375-3p	0.357614	2.79631										mmu-mir-375-3p	0.473622	2.11139									mmu-mir-375-3p	0.357614	0.473622						mmu-mir-375-3p	2.79631	2.11139
mmu-mir-378a-3p	0.802887	1.24551										mmu-mir-378a-3p	1.58506	0.630892									mmu-mir-378a-3p	0.802887	1.58506						mmu-mir-378a-3p	1.24551	0.630892
mmu-mir-378a-5p	1.85055	0.540381										mmu-mir-378a-5p	1.13051	0.884558									mmu-mir-378a-5p	1.85055	1.13051						mmu-mir-378a-5p	0.540381	0.884558
mmu-mir-378c	0.969468	1.03149										mmu-mir-378c	0.974161	1.02652									mmu-mir-378c	0.969468	0.974161						mmu-mir-378c	1.03149	1.02652
mmu-mir-3960	20.3761	0.0490771										mmu-mir-3960	1.1321	0.883316									mmu-mir-3960	20.3761	1.1321						mmu-mir-3960	0.0490771	0.883316
mmu-mir-3962	0.323722	3.08907										mmu-mir-3962	2.10972	0.473996									mmu-mir-3962	0.323722	2.10972						mmu-mir-3962	3.08907	0.473996
mmu-mir-3963	0.785265	1.27346										mmu-mir-3963	1.08831	0.918856									mmu-mir-3963	0.785265	1.08831						mmu-mir-3963	1.27346	0.918856
mmu-mir-3968	0.864035	1.15736										mmu-mir-3968	0.878448	1.13837									mmu-mir-3968	0.864035	0.878448						mmu-mir-3968	1.15736	1.13837
mmu-mir-3970	1.84108	0.543161										mmu-mir-3970	1.79143	0.558214									mmu-mir-3970	1.84108	1.79143						mmu-mir-3970	0.543161	0.558214
mmu-mir-421-3p	0.267345	3.74049										mmu-mir-421-3p	0.446492	2.23968									mmu-mir-421-3p	0.267345	0.446492						mmu-mir-421-3p	3.74049	2.23968
mmu-mir-423-3p	1.58523	0.630823										mmu-mir-423-3p	1.07517	0.930084									mmu-mir-423-3p	1.58523	1.07517						mmu-mir-423-3p	0.630823	0.930084
mmu-mir-423-5p	1.31091	0.76283										mmu-mir-423-5p	1.10451	0.90538									mmu-mir-423-5p	1.31091	1.10451						mmu-mir-423-5p	0.76283	0.90538
mmu-mir-425-3p	0.868673	1.15118										mmu-mir-425-3p	0.860022	1.16276									mmu-mir-425-3p	0.868673	0.860022						mmu-mir-425-3p	1.15118	1.16276
mmu-mir-425-5p	1.0909	0.916674										mmu-mir-425-5p	1.21477	0.823202									mmu-mir-425-5p	1.0909	1.21477						mmu-mir-425-5p	0.916674	0.823202
mmu-mir-429-3p	0.400371	2.49768										mmu-mir-429-3p	0.465067	2.15023									mmu-mir-429-3p	0.400371	0.465067						mmu-mir-429-3p	2.49768	2.15023
mmu-mir-448-3p	1.61298	0.619971										mmu-mir-448-3p	0.741113	1.34932									mmu-mir-448-3p	1.61298	0.741113						mmu-mir-448-3p	0.619971	1.34932
mmu-mir-448-5p	1.84941	0.540714										mmu-mir-448-5p	1.66661	0.60002									mmu-mir-448-5p	1.84941	1.66661						mmu-mir-448-5p	0.540714	0.60002
mmu-mir-449a-5p	0.443856	2.25298										mmu-mir-449a-5p	0.980369	1.02002									mmu-mir-449a-5p	0.443856	0.980369						mmu-mir-449a-5p	2.25298	1.02002
mmu-mir-450a-5p	1.11796	0.89449										mmu-mir-450a-5p	1.18844	0.841441									mmu-mir-450a-5p	1.11796	1.18844						mmu-mir-450a-5p	0.89449	0.841441
mmu-mir-450b-3p	0.426608	2.34407										mmu-mir-450b-3p	0.377201	2.65111									mmu-mir-450b-3p	0.426608	0.377201						mmu-mir-450b-3p	2.34407	2.65111
mmu-mir-451a	2.92768	0.341568										mmu-mir-451a	0.254487	3.92947									mmu-mir-451a	2.92768	0.254487						mmu-mir-451a	0.341568	3.92947
mmu-mir-455-3p	0.318248	3.14221										mmu-mir-455-3p	0.196583	5.08692									mmu-mir-455-3p	0.318248	0.196583						mmu-mir-455-3p	3.14221	5.08692
mmu-mir-466d-3p	0.52598	1.90121										mmu-mir-466d-3p	0.223742	4.46944									mmu-mir-466d-3p	0.52598	0.223742						mmu-mir-466d-3p	1.90121	4.46944
mmu-mir-466f-3p	0.453361	2.20575										mmu-mir-466f-3p	1.13425	0.881642									mmu-mir-466f-3p	0.453361	1.13425						mmu-mir-466f-3p	2.20575	0.881642
mmu-mir-466q	0.69166	1.4458										mmu-mir-466q	4.88741	0.204607									mmu-mir-466q	0.69166	4.88741						mmu-mir-466q	1.4458	0.204607
mmu-mir-484	1.21714	0.821598										mmu-mir-484	1.10438	0.905484									mmu-mir-484	1.21714	1.10438						mmu-mir-484	0.821598	0.905484
mmu-mir-486b-5p	3.53476	0.282904										mmu-mir-486b-5p	0.16896	5.91855									mmu-mir-486b-5p	3.53476	0.16896						mmu-mir-486b-5p	0.282904	5.91855
mmu-mir-497a-5p	0.197336	5.06751										mmu-mir-497a-5p	0.435097	2.29834									mmu-mir-497a-5p	0.197336	0.435097						mmu-mir-497a-5p	5.06751	2.29834
mmu-mir-500-3p	1.60918	0.621433										mmu-mir-500-3p	1.11117	0.89995									mmu-mir-500-3p	1.60918	1.11117						mmu-mir-500-3p	0.621433	0.89995
mmu-mir-500-5p	0.798317	1.25263										mmu-mir-500-5p	9.10255	0.109859									mmu-mir-500-5p	0.798317	9.10255						mmu-mir-500-5p	1.25263	0.109859
mmu-mir-501-3p	1.28327	0.77926										mmu-mir-501-3p	1.05742	0.945695									mmu-mir-501-3p	1.28327	1.05742						mmu-mir-501-3p	0.77926	0.945695
mmu-mir-501-5p	1.05234	0.950266										mmu-mir-501-5p	0.619773	1.61349									mmu-mir-501-5p	1.05234	0.619773						mmu-mir-501-5p	0.950266	1.61349
mmu-mir-503-5p	1.07073	0.933944										mmu-mir-503-5p	1.01599	0.984263									mmu-mir-503-5p	1.07073	1.01599						mmu-mir-503-5p	0.933944	0.984263
mmu-mir-505-3p	1.48248	0.674547										mmu-mir-505-3p	0.625091	1.59977									mmu-mir-505-3p	1.48248	0.625091						mmu-mir-505-3p	0.674547	1.59977
mmu-mir-505-5p	1.41989	0.70428										mmu-mir-505-5p	1.37454	0.727516									mmu-mir-505-5p	1.41989	1.37454						mmu-mir-505-5p	0.70428	0.727516
mmu-mir-5098	0.700638	1.42727										mmu-mir-5098	5.43433	0.184015									mmu-mir-5098	0.700638	5.43433						mmu-mir-5098	1.42727	0.184015
mmu-mir-5099	0.626266	1.59677										mmu-mir-5099	0.945248	1.05792									mmu-mir-5099	0.626266	0.945248						mmu-mir-5099	1.59677	1.05792
mmu-mir-5100	2.01343	0.496666										mmu-mir-5100	1.01215	0.987993									mmu-mir-5100	2.01343	1.01215						mmu-mir-5100	0.496666	0.987993
mmu-mir-5106	2.93382	0.340852										mmu-mir-5106	2.12341	0.47094									mmu-mir-5106	2.93382	2.12341						mmu-mir-5106	0.340852	0.47094
mmu-mir-5107-5p	2.93804	0.340363										mmu-mir-5107-5p	6.58936	0.15176									mmu-mir-5107-5p	2.93804	6.58936						mmu-mir-5107-5p	0.340363	0.15176
mmu-mir-5112	1.17391	0.851855										mmu-mir-5112	0.117462	8.51338									mmu-mir-5112	1.17391	0.117462						mmu-mir-5112	0.851855	8.51338
mmu-mir-5113	0.526316	1.9										mmu-mir-5113	0.670424	1.49159									mmu-mir-5113	0.526316	0.670424						mmu-mir-5113	1.9	1.49159
mmu-mir-511-3p	0.811154	1.23281										mmu-mir-511-3p	5.47022	0.182808									mmu-mir-511-3p	0.811154	5.47022						mmu-mir-511-3p	1.23281	0.182808
mmu-mir-511-5p	1.19281	0.838358										mmu-mir-511-5p	0.740333	1.35074									mmu-mir-511-5p	1.19281	0.740333						mmu-mir-511-5p	0.838358	1.35074
mmu-mir-5119	0.469136	2.13158										mmu-mir-5119	2.7584	0.362529									mmu-mir-5119	0.469136	2.7584						mmu-mir-5119	2.13158	0.362529
mmu-mir-5126	1.361	0.734753										mmu-mir-5126	0.206595	4.84039									mmu-mir-5126	1.361	0.206595						mmu-mir-5126	0.734753	4.84039
mmu-mir-5132-5p	4.66243	0.21448										mmu-mir-5132-5p	0.750463	1.33251									mmu-mir-5132-5p	4.66243	0.750463						mmu-mir-5132-5p	0.21448	1.33251
mmu-mir-532-3p	0.935505	1.06894										mmu-mir-532-3p	1.25447	0.79715									mmu-mir-532-3p	0.935505	1.25447						mmu-mir-532-3p	1.06894	0.79715
mmu-mir-532-5p	0.809696	1.23503										mmu-mir-532-5p	1.58155	0.632292									mmu-mir-532-5p	0.809696	1.58155						mmu-mir-532-5p	1.23503	0.632292
mmu-mir-542-3p	1.08877	0.918464										mmu-mir-542-3p	0.913429	1.09478									mmu-mir-542-3p	1.08877	0.913429						mmu-mir-542-3p	0.918464	1.09478
mmu-mir-574-3p	0.767917	1.30222										mmu-mir-574-3p	0.512364	1.95174									mmu-mir-574-3p	0.767917	0.512364						mmu-mir-574-3p	1.30222	1.95174
mmu-mir-574-5p	2.71226	0.368696										mmu-mir-574-5p	1.52975	0.653703									mmu-mir-574-5p	2.71226	1.52975						mmu-mir-574-5p	0.368696	0.653703
mmu-mir-615-5p	3.24794	0.307888										mmu-mir-615-5p	0.721289	1.38641									mmu-mir-615-5p	3.24794	0.721289						mmu-mir-615-5p	0.307888	1.38641
mmu-mir-6236	0.250387	3.99382										mmu-mir-6236	14.9629	0.0668318									mmu-mir-6236	0.250387	14.9629						mmu-mir-6236	3.99382	0.0668318
mmu-mir-6240	0.220647	4.53212										mmu-mir-6240	2.42616	0.412175									mmu-mir-6240	0.220647	2.42616						mmu-mir-6240	4.53212	0.412175
mmu-mir-6412	0.840835	1.18929										mmu-mir-6412	1.08347	0.922961									mmu-mir-6412	0.840835	1.08347						mmu-mir-6412	1.18929	0.922961
mmu-mir-652-3p	1.30125	0.768492										mmu-mir-652-3p	0.916025	1.09167									mmu-mir-652-3p	1.30125	0.916025						mmu-mir-652-3p	0.768492	1.09167
mmu-mir-6538	0.0446108	22.4161										mmu-mir-6538	0.0234025	42.7305									mmu-mir-6538	0.0446108	0.0234025						mmu-mir-6538	22.4161	42.7305
mmu-mir-664-3p	1.0032	0.996808										mmu-mir-664-3p	1.17907	0.848123									mmu-mir-664-3p	1.0032	1.17907						mmu-mir-664-3p	0.996808	0.848123
mmu-mir-664-5p	3.72539	0.268429										mmu-mir-664-5p	1.01028	0.989827									mmu-mir-664-5p	3.72539	1.01028						mmu-mir-664-5p	0.268429	0.989827
mmu-mir-671-3p	0.62735	1.59401										mmu-mir-671-3p	0.951346	1.05114									mmu-mir-671-3p	0.62735	0.951346						mmu-mir-671-3p	1.59401	1.05114
mmu-mir-671-5p	1.14011	0.877108										mmu-mir-671-5p	0.874054	1.14409									mmu-mir-671-5p	1.14011	0.874054						mmu-mir-671-5p	0.877108	1.14409
mmu-mir-672-5p	1.26489	0.790583										mmu-mir-672-5p	1.1742	0.851644									mmu-mir-672-5p	1.26489	1.1742						mmu-mir-672-5p	0.790583	0.851644
mmu-mir-674-3p	0.942692	1.06079										mmu-mir-674-3p	0.737909	1.35518									mmu-mir-674-3p	0.942692	0.737909						mmu-mir-674-3p	1.06079	1.35518
mmu-mir-674-5p	1.24517	0.803102										mmu-mir-674-5p	0.809272	1.23568									mmu-mir-674-5p	1.24517	0.809272						mmu-mir-674-5p	0.803102	1.23568
mmu-mir-676-3p	0.200089	4.99777										mmu-mir-676-3p	0.317407	3.15053									mmu-mir-676-3p	0.200089	0.317407						mmu-mir-676-3p	4.99777	3.15053
mmu-mir-690	1.4658	0.682222										mmu-mir-690	7.32042	0.136604									mmu-mir-690	1.4658	7.32042						mmu-mir-690	0.682222	0.136604
mmu-mir-6914-3p	0.952691	1.04966										mmu-mir-6914-3p	0.534266	1.87173									mmu-mir-6914-3p	0.952691	0.534266						mmu-mir-6914-3p	1.04966	1.87173
mmu-mir-7003-3p	1.88197	0.531358										mmu-mir-7003-3p	2.13449	0.468496									mmu-mir-7003-3p	1.88197	2.13449						mmu-mir-7003-3p	0.531358	0.468496
mmu-mir-700-3p	1.09514	0.913129										mmu-mir-700-3p	1.7588	0.568569									mmu-mir-700-3p	1.09514	1.7588						mmu-mir-700-3p	0.913129	0.568569
mmu-mir-702-3p	3.20135	0.312368										mmu-mir-702-3p	0.929708	1.07561									mmu-mir-702-3p	3.20135	0.929708						mmu-mir-702-3p	0.312368	1.07561
mmu-mir-7033-5p	1.01526	0.984968										mmu-mir-7033-5p	1.93261	0.517436									mmu-mir-7033-5p	1.01526	1.93261						mmu-mir-7033-5p	0.984968	0.517436
mmu-mir-7043-3p	0.4015	2.49066										mmu-mir-7043-3p	3.54143	0.282372									mmu-mir-7043-3p	0.4015	3.54143						mmu-mir-7043-3p	2.49066	0.282372
mmu-mir-709	0.402956	2.48166										mmu-mir-709	0.735786	1.35909									mmu-mir-709	0.402956	0.735786						mmu-mir-709	2.48166	1.35909
mmu-mir-712-3p	0.0919106	10.8801										mmu-mir-712-3p	0.309693	3.229									mmu-mir-712-3p	0.0919106	0.309693						mmu-mir-712-3p	10.8801	3.229
mmu-mir-712-5p	0.0860352	11.6232										mmu-mir-712-5p	0.185482	5.39136									mmu-mir-712-5p	0.0860352	0.185482						mmu-mir-712-5p	11.6232	5.39136
mmu-mir-714	0.240711	4.15437										mmu-mir-714	0.0917182	10.903									mmu-mir-714	0.240711	0.0917182						mmu-mir-714	4.15437	10.903
mmu-mir-744-5p	1.53749	0.650413										mmu-mir-744-5p	0.834118	1.19887									mmu-mir-744-5p	1.53749	0.834118						mmu-mir-744-5p	0.650413	1.19887
mmu-mir-760-3p	0.281406	3.55358										mmu-mir-760-3p	0.541455	1.84687									mmu-mir-760-3p	0.281406	0.541455						mmu-mir-760-3p	3.55358	1.84687
mmu-mir-764-3p	1.16997	0.854722										mmu-mir-764-3p	2.83446	0.352801									mmu-mir-764-3p	1.16997	2.83446						mmu-mir-764-3p	0.854722	0.352801
mmu-mir-764-5p	2.16485	0.461925										mmu-mir-764-5p	3.00833	0.33241									mmu-mir-764-5p	2.16485	3.00833						mmu-mir-764-5p	0.461925	0.33241
mmu-mir-7676-3p	0.433381	2.30744										mmu-mir-7676-3p	0.60604	1.65006									mmu-mir-7676-3p	0.433381	0.60604						mmu-mir-7676-3p	2.30744	1.65006
mmu-mir-7a-5p	0.949319	1.05339										mmu-mir-7a-5p	1.07271	0.93222									mmu-mir-7a-5p	0.949319	1.07271						mmu-mir-7a-5p	1.05339	0.93222
mmu-mir-8112	1.33329	0.750024										mmu-mir-8112	1.43003	0.699286									mmu-mir-8112	1.33329	1.43003						mmu-mir-8112	0.750024	0.699286
mmu-mir-8114	1.13357	0.88217										mmu-mir-8114	0.754697	1.32503									mmu-mir-8114	1.13357	0.754697						mmu-mir-8114	0.88217	1.32503
mmu-mir-8117	0.309296	3.23315										mmu-mir-8117	2.42371	0.41259									mmu-mir-8117	0.309296	2.42371						mmu-mir-8117	3.23315	0.41259
mmu-mir-872-5p	0.359392	2.78248										mmu-mir-872-5p	0.753347	1.32741									mmu-mir-872-5p	0.359392	0.753347						mmu-mir-872-5p	2.78248	1.32741
mmu-mir-877-3p	2.75459	0.36303										mmu-mir-877-3p	1.4695	0.680504									mmu-mir-877-3p	2.75459	1.4695						mmu-mir-877-3p	0.36303	0.680504
mmu-mir-877-5p	1.77504	0.563366										mmu-mir-877-5p	1.43418	0.697264									mmu-mir-877-5p	1.77504	1.43418						mmu-mir-877-5p	0.563366	0.697264
mmu-mir-92a-3p	0.74735	1.33806										mmu-mir-92a-3p	0.497944	2.00826									mmu-mir-92a-3p	0.74735	0.497944						mmu-mir-92a-3p	1.33806	2.00826
mmu-mir-92b-3p	0.146485	6.82662										mmu-mir-92b-3p	0.18	5.55554									mmu-mir-92b-3p	0.146485	0.18						mmu-mir-92b-3p	6.82662	5.55554
mmu-mir-92b-5p	2.47266	0.404423										mmu-mir-92b-5p	1.70856	0.585289									mmu-mir-92b-5p	2.47266	1.70856						mmu-mir-92b-5p	0.404423	0.585289
mmu-mir-93-3p	2.51894	0.396993										mmu-mir-93-3p	1.09379	0.914251									mmu-mir-93-3p	2.51894	1.09379						mmu-mir-93-3p	0.396993	0.914251
mmu-mir-93-5p	0.756759	1.32143										mmu-mir-93-5p	0.773041	1.29359									mmu-mir-93-5p	0.756759	0.773041						mmu-mir-93-5p	1.32143	1.29359
mmu-mir-96-5p	0.149947	6.66902										mmu-mir-96-5p	6.00664	0.166482									mmu-mir-96-5p	0.149947	6.00664						mmu-mir-96-5p	6.66902	0.166482
mmu-mir-98-5p	0.71684	1.39501										mmu-mir-98-5p	1.04064	0.96095									mmu-mir-98-5p	0.71684	1.04064						mmu-mir-98-5p	1.39501	0.96095
mmu-mir-99a-5p	0.426459	2.34489										mmu-mir-99a-5p	0.270537	3.69635									mmu-mir-99a-5p	0.426459	0.270537						mmu-mir-99a-5p	2.34489	3.69635
mmu-mir-99b-3p	0.957687	1.04418										mmu-mir-99b-3p	1.23773	0.807933									mmu-mir-99b-3p	0.957687	1.23773						mmu-mir-99b-3p	1.04418	0.807933
mmu-mir-99b-5p	0.804824	1.24251										mmu-mir-99b-5p	0.84979	1.17676									mmu-mir-99b-5p	0.804824	0.84979						mmu-mir-99b-5p	1.24251	1.17676

## Sheet: Coex-M-F-FA vs O3
	Coex-M-FA-1	Coex-M-FA-2	Coex-M-FA-3	Coex-M-FA-4		Coex-M-O3-1	Coex-M-O3-2	Coex-M-O3-3				Coex-F-FA-1	Coex-F-FA-2	Coex-F-FA-3	Coex-F-FA-4		Coex-F-O3-1	Coex-F-O3-2	Coex-F-O3-3	Coex-F-O3-4		males					females
	X9.	X10.	X11.	X12.		X13.	X15.	X16.				X1.	X2.	X3.	X4.		X5.	X6.	X7.	X8.		Average-FA	Average-O3	FA/O3	O3/FA		Average-FA	Average-O3	FA/O3	O3/FA
mmu-let-7a-5p	170827	157764	150315	125940		216662	128696	68529.9			mmu-let-7a-5p	112530	89375.2	93977.4	75852.7		148009	100328	76335.2	179558		151212	137963	1.09603	0.912381		92933.9	126057	0.737234	1.35642
mmu-let-7b-3p	690.403	171.149	180.702	0		148.358	225.02	232.476			mmu-let-7b-3p	23.0888	0	9.76718	0		13.4659	0	150.558	202.775		260.564	201.951	1.29023	0.775056		8.214	91.6998	0.0895748	11.1638
mmu-let-7b-5p	53902.3	46604.4	120679	22608.1		111927	93570.6	36256.4			mmu-let-7b-5p	18049.3	8763.68	26787.7	16223.7		48493.1	34905.9	65430.2	62841.1		60948.5	80584.7	0.756329	1.32218		17456.1	52917.6	0.329874	3.03146
mmu-let-7c-5p	37928.6	41919	96396.4	18507.8		129366	77395.8	26975.8			mmu-let-7c-5p	16263.8	9678.46	19694.3	5669.49		51635.1	32139.3	59117.2	95568.2		48687.9	77912.7	0.624904	1.60025		12826.5	59614.9	0.215156	4.6478
mmu-let-7d-3p	18582.7	15062.4	13565.8	17783.5		15886.8	17373.8	24596.9			mmu-let-7d-3p	12971.3	14242.6	13874.3	35087.3		7193.05	20904.6	24545.2	5512.53		16248.6	19285.8	0.842515	1.18692		19043.9	14538.9	1.30986	0.76344
mmu-let-7d-5p	48502.6	43649.9	55866.5	37685.4		55205.2	46275.1	25410			mmu-let-7d-5p	27055.5	26196.6	21773.5	14413.4		34687.1	30459.5	26895.6	40392.8		46426.1	42296.8	1.09763	0.911056		22359.7	33108.7	0.675342	1.48073
mmu-let-7e-5p	37892.2	28022.2	23425.6	30212.3		30426.5	17477.7	12509.4			mmu-let-7e-5p	29644.5	20473.5	23187.3	37419.1		30520.5	26348.4	13278.4	23772.6		29888.1	20137.9	1.48417	0.673777		27681.1	23480	1.17892	0.848231
mmu-let-7f-5p	49374.7	27680.5	26287.2	23585.1		96092.4	21808.1	13878.4			mmu-let-7f-5p	31974.9	34445.9	53171.3	19917.7		82132.1	21520.6	14775.6	99856		31731.9	43926.3	0.722389	1.3843		34877.5	54571.1	0.63912	1.56465
mmu-let-7g-5p	14353.1	8423.16	19088.7	8918.64		32068	10963.3	7306.38			mmu-let-7g-5p	9811.21	12432.6	9030.98	6836.67		33456.1	7404.25	6589.02	28042.7		12695.9	16779.2	0.756644	1.32163		9527.86	18873	0.50484	1.98082
mmu-let-7i-5p	7034.84	4357.43	9373.51	1040.67		22595.2	10647.2	4301.42			mmu-let-7i-5p	5125.72	7389.88	4814	2136.92		20008.1	4079.19	3901.97	16430.7		5451.61	12514.6	0.43562	2.29558		4866.63	11105	0.438238	2.28187
mmu-let-7k	14.5348	10.6187	26.284	6.17976		30.8466	194.96	11.0703			mmu-let-7k	1.53925	6.5109	13.4299	13.6584		30.2983	11.5105	31.3663	16.222		14.4043	78.9591	0.182428	5.48163		8.78462	22.3493	0.39306	2.54414
mmu-mir-103-3p	5443.28	5779.71	5355.36	4425.33		7412.74	7308	4482.23			mmu-mir-103-3p	3988.21	5713.32	7058.01	3525.12		7846.15	5532.86	2730.96	6364.19		5250.92	6400.99	0.820329	1.21902		5071.16	5618.54	0.902577	1.10794
mmu-mir-106b-3p	327.033	761.426	1153.21	119.887		169.657	1559.68	125.463			mmu-mir-106b-3p	492.561	426.464	86.6837	451.97		159.347	794.227	464.222	262.501		590.389	618.267	0.954909	1.04722		364.42	420.074	0.867513	1.15272
mmu-mir-106b-5p	0	63.0878	111.707	0		47.0044	45.5194	1.23003			mmu-mir-106b-5p	53.8739	325.545	89.1255	0		274.929	128.844	10.4554	80.3726		43.6986	31.2513	1.3983	0.715154		117.136	123.65	0.947318	1.05561
mmu-mir-107-3p	0	307.319	59.1389	8.65167		8.07888	273.116	157.444			mmu-mir-107-3p	13.8533	32.5545	334.526	142.793		317.572	10.0253	129.648	162.22		93.7773	146.213	0.641375	1.55915		130.932	154.866	0.84545	1.1828
mmu-mir-10a-5p	218.022	114.308	1110.5	0		2327.45	453.476	448.961			mmu-mir-10a-5p	178.553	296.246	153.833	84.4339		934.76	679.493	1252.56	2454.68		360.707	1076.63	0.335033	2.98478		178.267	1330.37	0.133997	7.46284
mmu-mir-1195	813.949	1295.49	328.549	2806.85		272.479	442.311	761.389			mmu-mir-1195	1348.39	735.732	274.702	1123.72		793.368	1120.98	418.218	103.231		1311.21	492.059	2.66474	0.375272		870.634	608.949	1.42973	0.699431
mmu-mir-1198-5p	1315.4	717.077	1879.3	1951.57		1347.7	1557.11	804.44			mmu-mir-1198-5p	1668.55	647.835	1076.83	689.13		967.303	1162.94	704.697	806.676		1465.84	1236.42	1.18555	0.843488		1020.59	910.403	1.12103	0.892038
mmu-mir-1249-3p	6606.06	6734.78	4632.55	10618.1		484.733	4425.68	3494.52			mmu-mir-1249-3p	4899.45	3659.13	3832.4	8889.15		2377.86	8142.03	3730.5	561.871		7147.86	2801.64	2.55131	0.391955		5320.03	3703.07	1.43666	0.696061
mmu-mir-125a-3p	0	420.377	900.225	600.055		112.37	205.267	270.607			mmu-mir-125a-3p	735.763	208.349	39.0687	808.331		600.356	631.594	85.7346	143.786		480.164	196.081	2.44881	0.408362		447.878	365.368	1.22583	0.815775
mmu-mir-125a-5p	94091	70358.5	64376	84878.4		33786.6	51778.7	67009.6			mmu-mir-125a-5p	65007.3	54528.8	46506.4	172412		39889.5	91989.6	51888.3	33446.8		78426	50858.3	1.54205	0.648488		84613.5	54303.5	1.55816	0.641783
mmu-mir-125b-5p	3989.8	3707.19	6695.84	533.932		7171.11	7008.26	4216.54			mmu-mir-125b-5p	731.146	423.209	2261.1	466.87		3204.89	4205.8	7134.8	4962.46		3731.69	6131.97	0.608563	1.64322		970.582	4876.99	0.199013	5.02481
mmu-mir-128-3p	901.157	456.606	114.992	383.145		216.661	348.695	350.559			mmu-mir-128-3p	543.357	374.377	126.973	214.81		283.907	128.844	428.673	411.449		463.975	305.305	1.51971	0.65802		314.879	313.218	1.0053	0.994725
mmu-mir-1298-5p	3103.18	2389.22	906.796	1255.73		2140.9	1582.01	1597.81			mmu-mir-1298-5p	4577.74	5172.91	4761.5	3542.5		1078.4	4216.94	681.695	1796.22		1913.73	1773.58	1.07902	0.926764		4513.66	1943.31	2.32266	0.43054
mmu-mir-1306-5p	145.348	107.437	831.23	0		56.5522	566.845	226.326			mmu-mir-1306-5p	293.998	266.947	482.255	598.488		562.203	267.342	520.681	85.5342		271.004	283.241	0.956796	1.04516		410.422	358.94	1.14343	0.874564
mmu-mir-130b-5p	0	98.6918	216.843	0		508.97	26.6245	0			mmu-mir-130b-5p	53.8739	74.8754	32.9642	463.145		50.4972	30.4472	14.6376	166.644		78.8836	178.531	0.441847	2.26323		156.215	65.5566	2.3829	0.419657
mmu-mir-140-3p	2783.41	620.884	2897.81	349.157		1435.84	1375.89	1241.1			mmu-mir-140-3p	1199.08	1670.05	1231.89	471.837		710.328	1664.57	1800.43	1576.48		1662.81	1350.94	1.23086	0.812443		1143.21	1437.95	0.795027	1.25782
mmu-mir-142a-3p	0	0	896.94	208.258		353.268	0	295.207			mmu-mir-142a-3p	0	208.349	1003.58	0		251.364	41.5865	0	106.18		276.299	216.158	1.27823	0.782333		302.982	99.7827	3.03641	0.329336
mmu-mir-142a-5p	450.579	186.765	275.981	0		634.56	132.264	49.2012			mmu-mir-142a-5p	295.537	569.704	565.276	196.185		461.208	137.755	115.01	1027.15		228.331	272.008	0.839428	1.19129		406.675	435.28	0.934284	1.07034
mmu-mir-143-3p	1664.23	253.6	42.7114	805.223		5794.76	1648.14	1273.08			mmu-mir-143-3p	40.0206	113.941	632.425	1.24168		5905.93	732.59	2919.16	3195		691.442	2905.33	0.237991	4.20184		196.907	3188.17	0.0617618	16.1912
mmu-mir-145a-5p	101.744	609.64	0	423.932		99.1499	436.299	178.354			mmu-mir-145a-5p	0	9.76636	286.911	0		250.242	103.595	794.614	193.189		283.829	237.934	1.19289	0.838302		74.1693	335.41	0.22113	4.52222
mmu-mir-146a-5p	7.2674	407.884	0	632.19		155.702	212.996	207.875			mmu-mir-146a-5p	372.499	380.888	24.418	618.354		1275.9	265.485	2.09109	3938.26		261.835	192.191	1.36237	0.734015		349.04	1370.43	0.254693	3.92629
mmu-mir-146b-5p	32441.7	16304.1	10405.2	17118.6		31537	8607.45	10547.5			mmu-mir-146b-5p	30374.1	28540.5	40430	14309.1		41513.2	21203.9	10062.3	34834.5		19067.4	16897.3	1.12843	0.88619		28413.4	26903.5	1.05612	0.946858
mmu-mir-148b-3p	130.813	422.251	535.536	214.438		627.215	202.69	63.9616			mmu-mir-148b-3p	407.902	563.193	311.329	88.159		274.929	409.924	98.2812	263.976		325.759	297.956	1.09332	0.914649		342.646	261.778	1.30892	0.763989
mmu-mir-150-5p	50.8718	4484.85	108.421	0		22.0333	199.255	387.46			mmu-mir-150-5p	407.902	966.869	499.347	2936.56		958.325	596.691	280.206	6283.08		1161.04	202.916	5.72177	0.174771		1202.67	2029.57	0.592573	1.68756
mmu-mir-151-3p	43.6044	55.5922	417.258	1279.83		479.592	349.554	323.498			mmu-mir-151-3p	253.977	175.794	540.858	255.785		163.835	366.852	790.432	226.371		449.071	384.215	1.1688	0.855577		306.604	386.872	0.792518	1.2618
mmu-mir-151-5p	0	113.683	36.1404	0		1565.1	1369.02	1066.44			mmu-mir-151-5p	161.622	68.3645	168.484	1.24168		981.891	399.898	1016.27	685.011		37.4558	1333.52	0.028088	35.6024		99.9279	770.767	0.129647	7.71323
mmu-mir-155-5p	1002.9	589.027	0	770.617		1152.34	0	755.239			mmu-mir-155-5p	634.173	699.922	827.769	1138.62		1106.45	59.4092	186.107	5539.81		590.636	635.86	0.928877	1.07657		825.12	1722.95	0.478901	2.08811
mmu-mir-15a-5p	348.835	36.2286	9.85648	606.235		0	322.93	3.69009			mmu-mir-15a-5p	0	195.327	57.3822	4.9667		714.816	377.249	37.6396	126.827		250.289	108.873	2.2989	0.434991		64.419	314.133	0.205069	4.8764
mmu-mir-15b-5p	1366.27	6547.39	20626.3	3384.66		3104.49	9050.62	4207.93			mmu-mir-15b-5p	1040.54	2151.85	1214.79	1786.77		3120.73	1891.81	2703.78	1418.69		7981.16	5454.35	1.46327	0.683403		1548.49	2283.75	0.678046	1.47483
mmu-mir-16-5p	4491.25	4443	6324.58	3587.35		10532.7	3129.67	1108.26			mmu-mir-16-5p	1182.15	3681.92	2828.82	1422.96		11382.1	1229.03	1001.63	7363.31		4711.55	4923.53	0.956945	1.04499		2278.96	5244.01	0.434583	2.30105
mmu-mir-181a-2-3p	145.348	101.19	75.5664	0		0	63.5553	170.974			mmu-mir-181a-2-3p	475.629	65.109	129.415	257.027		22.4432	707.341	211.2	109.867		80.5262	78.1765	1.03006	0.970821		231.795	262.713	0.882314	1.13338
mmu-mir-181a-5p	5312.47	4300.59	3265.78	5394.32		2499.31	2138.55	3279.26			mmu-mir-181a-5p	3343.26	5947.71	3701.76	5849.53		2481.1	2838.65	3098.99	2602.16		4568.29	2639.04	1.73104	0.577687		4710.57	2755.22	1.70969	0.584903
mmu-mir-181b-5p	1119.18	1354.2	328.549	1179.72		1345.5	413.968	1052.91			mmu-mir-181b-5p	697.282	485.062	1494.38	833.164		198.622	76.8607	451.675	650.355		995.412	937.459	1.06182	0.94178		877.472	344.378	2.54799	0.392466
mmu-mir-182-5p	327.033	1505.99	348.262	0		231.35	306.611	76.2619			mmu-mir-182-5p	270.909	221.371	385.804	81.9506		1003.21	229.468	1079	836.17		545.32	204.741	2.66346	0.375451		240.008	786.963	0.304981	3.2789
mmu-mir-183-5p	0	32.4808	183.988	0		1017.2	1393.06	419.44			mmu-mir-183-5p	0	169.284	816.78	0		491.506	343.088	1028.82	702.708		54.1171	943.236	0.0573739	17.4295		246.516	641.53	0.384263	2.60238
mmu-mir-1839-5p	675.868	138.668	98.5648	0.617976		940.823	541.079	252.156			mmu-mir-1839-5p	167.779	276.713	323.538	259.51		599.234	546.936	240.475	702.708		228.43	578.019	0.395194	2.5304		256.885	522.338	0.491798	2.03335
mmu-mir-1843a-3p	79.9414	0	601.245	0.617976		151.295	77.297	94.7123			mmu-mir-1843a-3p	129.297	130.218	74.4748	353.878		26.9319	0	104.554	53.0902		170.451	107.768	1.58165	0.632253		171.967	46.1441	3.72674	0.268331
mmu-mir-1843b-3p	0	48.0966	229.985	901.628		0	954.189	490.782			mmu-mir-1843b-3p	598.77	273.458	282.027	679.196		132.415	31.1898	73.1881	168.856		294.927	481.657	0.612318	1.63314		458.363	101.412	4.5198	0.221249
mmu-mir-185-5p	719.472	993.164	676.812	1265.62		1385.9	1486.68	608.865			mmu-mir-185-5p	206.26	501.34	454.174	80.7089		935.882	0	474.677	762.434		913.766	1160.48	0.787403	1.27		310.621	543.248	0.571784	1.74891
mmu-mir-186-5p	58.1392	17.4897	134.705	0		298.184	21.4714	77.4919			mmu-mir-186-5p	112.366	61.8536	144.066	1.24168		157.103	203.477	248.84	259.552		52.5835	132.383	0.397209	2.51757		79.8817	217.243	0.367707	2.71956
mmu-mir-1895	123.546	289.204	459.969	1143.87		73.4444	251.645	260.766			mmu-mir-1895	366.342	413.442	355.281	0		295.128	255.088	637.782	54.5649		504.148	195.285	2.5816	0.387357		283.767	310.641	0.913487	1.09471
mmu-mir-191-5p	7245.6	13328.4	8226.88	13259.3		9882.68	10033.2	12543.9			mmu-mir-191-5p	9449.48	10964.4	8457.16	7271.25		6621.87	8879.45	9775.84	9410.97		10515	10819.9	0.971825	1.02899		9035.56	8672.03	1.04192	0.959767
mmu-mir-192-5p	726.74	22.4867	22.9985	0		30.1122	53.2491	111.933			mmu-mir-192-5p	361.725	45.5763	333.305	137.826		291.762	0	52.2772	226.371		193.056	65.098	2.96562	0.337197		219.608	142.602	1.54	0.64935
mmu-mir-193a-5p	138.081	720.2	519.108	0		0	453.476	329.648			mmu-mir-193a-5p	1409.96	240.903	492.022	216.052		448.864	857.349	209.109	137.887		344.347	261.041	1.31913	0.758076		589.733	413.302	1.42688	0.700829
mmu-mir-1957a	363.37	1477.88	988.934	852.19		1283.81	413.11	1234.95			mmu-mir-1957a	1526.94	872.461	2486.97	1481.32		3051.16	807.223	1723.06	4981.63		920.593	977.289	0.941986	1.06159		1591.92	2640.77	0.602826	1.65885
mmu-mir-1961	537.787	67.4602	722.809	941.796		763.087	1034.92	7125.57			mmu-mir-1961	765.009	71.6199	253.947	168.868		572.302	110.65	2756.06	131.988		567.463	2974.52	0.190774	5.24179		314.861	892.749	0.352687	2.83537
mmu-mir-1964-3p	65.4066	124.926	72.2809	227.415		55.8177	101.345	182.045			mmu-mir-1964-3p	303.233	166.028	185.576	546.337		0	121.789	43.9129	8.111		122.507	113.069	1.08347	0.922958		300.294	43.4532	6.91074	0.144702
mmu-mir-1981-5p	0	231.114	75.5664	0		284.23	82.4501	161.134			mmu-mir-1981-5p	178.553	172.539	175.809	90.6423		12.3438	203.105	209.109	261.027		76.67	175.938	0.435779	2.29474		154.386	171.396	0.900755	1.11018
mmu-mir-199b-3p	50.8718	0	154.418	0		935.682	414.827	91.0223			mmu-mir-199b-3p	43.0991	0	87.9046	0		925.783	378.734	349.212	1119.32		51.3225	480.51	0.106808	9.36257		32.7509	693.262	0.0472418	21.1677
mmu-mir-200a-3p	0	244.856	367.975	0		1196.41	36.0719	68.8817			mmu-mir-200a-3p	41.5599	32.5545	213.657	0		177.301	85.7721	317.846	673.213		153.208	433.788	0.353186	2.83137		71.9429	313.533	0.229459	4.35808
mmu-mir-200b-3p	3633.7	398.515	1573.75	397.977		3864.64	2415.1	1586.74			mmu-mir-200b-3p	487.944	553.427	756.957	228.468		2742.56	913.417	1415.67	3940.47		1500.99	2622.16	0.572423	1.74696		506.699	2253.03	0.224897	4.44649
mmu-mir-200b-5p	0	61.8385	98.5648	0		0	395.074	416.98			mmu-mir-200b-5p	229.349	149.751	139.182	0		140.27	27.4768	698.424	241.118		40.1008	270.685	0.148146	6.7501		129.57	276.822	0.468064	2.13646
mmu-mir-200c-3p	6024.67	5952.11	7688.06	1600.56		5530.36	6570.25	6329.74			mmu-mir-200c-3p	2087.23	1546.34	2866.67	528.954		2546.18	2944.1	6950.78	6075.14		5316.35	6143.45	0.865369	1.15558		1757.3	4629.05	0.379624	2.63419
mmu-mir-2137	348.835	1540.34	101.85	0		2589.65	4420.53	37177.7			mmu-mir-2137	2007.19	589.237	1498.04	332.769		5335.88	1789.33	24994.8	1985.72		497.757	14729.3	0.0337937	29.5913		1106.81	8526.43	0.129809	7.70362
mmu-mir-214-3p	392.44	760.801	1498.19	0		550.099	1249.64	503.082			mmu-mir-214-3p	83.1197	61.8536	0	93.1257		328.793	370.565	1440.76	353.935		662.856	767.605	0.863538	1.15803		59.5247	623.513	0.0954667	10.4749
mmu-mir-21a-5p	33771.6	13424	3650.18	7319.93		37273	9008.54	12103.5			mmu-mir-21a-5p	32735.3	56892.3	79624.5	15211.8		35246	28156.3	8046.51	32377.6		14541.4	19461.7	0.747182	1.33836		46116	25956.6	1.77666	0.562855
mmu-mir-221-3p	356.103	399.764	95.2793	0		821.108	1226.45	581.804			mmu-mir-221-3p	241.663	364.611	565.276	357.603		669.93	451.139	604.325	1903.87		212.786	876.453	0.242781	4.11893		382.288	907.317	0.421339	2.37339
mmu-mir-222-3p	101.744	426.623	818.088	1192.08		1192	1007.44	463.721			mmu-mir-222-3p	689.586	546.916	1285.61	1571.96		1338.74	1081.99	1476.31	2481.97		634.633	887.721	0.714902	1.39879		1023.52	1594.75	0.641804	1.55811
mmu-mir-223-3p	1286.33	817.643	1458.76	1038.82		2748.29	762.664	2250.96			mmu-mir-223-3p	2836.85	3919.56	1875.3	838.131		3469.72	2109.77	1762.79	3049.74		1150.39	1920.64	0.598962	1.66956		2367.46	2598	0.911261	1.09738
mmu-mir-22-3p	5116.25	3373.01	4901.96	1619.72		5493.64	2365.29	1293.99			mmu-mir-22-3p	2382.77	2809.46	6805.28	773.564		10502.3	2043.68	3784.87	2547.59		3752.73	3050.97	1.23001	0.813001		3192.77	4719.61	0.676489	1.47822
mmu-mir-224-5p	697.67	19.3636	0	0		0	139.135	63.9616			mmu-mir-224-5p	21.5496	19.5327	240.517	0		107.727	382.818	359.667	202.038		179.258	67.6987	2.64788	0.37766		70.3998	263.063	0.267616	3.7367
mmu-mir-23a-3p	23292	26826.7	13355.5	26039.7		19885.8	15139.9	19236.4			mmu-mir-23a-3p	27840.5	31372.8	20612.4	15355.8		26135.1	19213.7	17947.8	21883.5		22378.5	18087.4	1.23724	0.808249		23795.4	21295	1.11741	0.894923
mmu-mir-23a-5p	196.22	259.222	384.403	1620.33		201.972	93.6153	784.759			mmu-mir-23a-5p	998.976	351.589	1844.78	708.997		237.898	537.654	610.598	262.501		615.045	360.116	1.70791	0.585511		976.084	412.163	2.3682	0.422261
mmu-mir-23b-3p	3873.52	10642.5	5217.36	3597.86		12759.5	8804.13	8859.91			mmu-mir-23b-3p	6761.94	6888.54	5715.02	2782.59		9402.59	6449.99	7772.58	10357.7		5832.8	10141.2	0.57516	1.73865		5537.02	8495.72	0.651742	1.53435
mmu-mir-24-2-5p	719.472	685.221	272.696	0		857.831	473.229	644.536			mmu-mir-24-2-5p	90.816	423.209	456.616	104.301		1228.77	306.7	543.683	478.549		419.347	658.532	0.636791	1.57037		268.735	639.425	0.420277	2.37938
mmu-mir-24-3p	16053.7	16031.2	6994.82	3332.13		17299.1	7478.06	5879.55			mmu-mir-24-3p	8956.92	13585	8556.05	3291.68		28122.5	6556.55	7352.27	9700.02		10602.9	10218.9	1.03758	0.963779		8597.41	12932.8	0.664774	1.50427
mmu-mir-25-3p	276.161	489.711	1291.2	2862.47		692.581	2720.85	940.973			mmu-mir-25-3p	1334.53	1253.35	721.55	1374.53		1245.6	1047.46	991.176	1513.81		1229.88	1451.47	0.847337	1.18017		1170.99	1199.51	0.976225	1.02435
mmu-mir-26a-5p	8793.55	8039.01	11449.9	12623.4		27661.4	10679.9	8808.25			mmu-mir-26a-5p	10857.9	10804.8	12460.5	5370.25		19038.6	7350.04	17270.3	45924.5		10226.5	15716.5	0.650684	1.53684		9873.37	22395.9	0.440857	2.26831
mmu-mir-26b-5p	3146.78	577.784	1156.49	2439.15		6286.84	1217	1731.88			mmu-mir-26b-5p	1937.92	3213.13	4052.16	1280.17		4790.5	1757.03	1599.68	9789.98		1830.05	3078.57	0.594448	1.68223		2620.84	4484.3	0.584449	1.71101
mmu-mir-27a-3p	2906.96	3376.76	1872.73	2295.78		2192.32	2500.99	2831.53			mmu-mir-27a-3p	717.292	3255.45	1207.47	943.673		2482.22	1302.92	6028.61	2709.07		2613.06	2508.28	1.04177	0.959901		1530.97	3130.71	0.489018	2.04491
mmu-mir-27b-3p	2754.34	2479.16	1379.91	2288.98		6842.08	2664.17	2819.23			mmu-mir-27b-3p	1359.16	3320.56	2651.79	1783.05		3074.72	2797.43	2425.66	4989.74		2225.6	4108.49	0.541707	1.84602		2278.64	3321.89	0.685947	1.45784
mmu-mir-28a-3p	566.857	1086.23	9.85648	0		0	62.6965	190.655			mmu-mir-28a-3p	467.933	263.692	153.833	239.643		242.387	338.261	209.109	140.099		415.737	84.4504	4.92285	0.203134		281.275	232.464	1.20997	0.826464
mmu-mir-29a-3p	4585.73	9251.42	2427.98	5567.35		3577.48	3398.49	5200.57			mmu-mir-29a-3p	3027.71	5732.85	3489.33	1267.75		3656	3089.65	4479.11	3937.52		5458.12	4058.85	1.34475	0.743635		3379.41	3790.57	0.89153	1.12167
mmu-mir-29c-3p	0	4.99705	3.28549	3.70786		0.734444	4.29428	6.15015			mmu-mir-29c-3p	1.53925	169.284	18.3135	0		7.85513	35.2742	2.09109	60.4638		2.9976	3.72629	0.804446	1.24309		47.2841	26.4211	1.78963	0.558773
mmu-mir-30a-3p	0	202.381	16.4275	0		459.027	370.167	0			mmu-mir-30a-3p	84.659	260.436	54.9404	0		116.705	0	246.748	512.468		54.702	276.398	0.19791	5.0528		100.009	218.98	0.456703	2.18961
mmu-mir-30a-5p	2136.62	868.238	4481.41	1117.92		7337.1	5355.82	2472.36			mmu-mir-30a-5p	1291.43	1751.43	3838.5	1177.11		4636.77	3984.13	4466.57	5329.66		2151.05	5055.09	0.425521	2.35006		2014.62	4604.28	0.437553	2.28544
mmu-mir-30b-5p	697.67	91.1962	170.846	200.842		694.05	158.888	138.993			mmu-mir-30b-5p	218.574	374.377	968.172	130.376		389.39	144.81	71.097	894.422		290.139	330.644	0.877496	1.13961		422.875	374.93	1.12788	0.886621
mmu-mir-30c-2-3p	0	0	3.28549	514.774		64.6311	0	44.2811			mmu-mir-30c-2-3p	0	110.685	36.6269	111.751		326.549	0.371308	171.469	109.867		129.515	36.3041	3.56751	0.280308		64.7658	152.064	0.425911	2.34791
mmu-mir-30c-5p	2238.36	865.115	3765.18	3181.34		3288.84	2308.6	1760.17			mmu-mir-30c-5p	2739.87	2148.6	3046.14	2859.58		2582.09	1525.7	2024.17	4518.56		2512.5	2452.54	1.02445	0.976136		2698.55	2662.63	1.01349	0.986692
mmu-mir-30d-5p	63444.4	52462.8	56060.4	54901.6		56169.5	62215.5	61865.6			mmu-mir-30d-5p	62450.6	53002	79216.7	61618.1		38265.7	57216.7	87146.1	52538.6		56717.3	60083.6	0.943974	1.05935		64071.9	58791.8	1.08981	0.917591
mmu-mir-30e-5p	632.264	1236.15	1580.32	1533.82		1480.64	1101.91	1004.93			mmu-mir-30e-5p	1566.96	2008.61	5658.86	628.288		1821.27	1666.8	635.691	1544.04		1245.64	1195.83	1.04165	0.960013		2465.68	1416.95	1.74013	0.574669
mmu-mir-31-5p	181.685	0	98.5648	0		54.3489	18.8948	0			mmu-mir-31-5p	0	130.218	148.95	0		188.523	249.89	108.737	154.846		70.0624	24.4146	2.8697	0.348469		69.7919	175.499	0.397677	2.5146
mmu-mir-320-3p	11315.3	9144.6	27430.6	12921.9		11400.8	20364.3	13579.5			mmu-mir-320-3p	10480.8	5589.61	11808.5	13740.4		8181.68	12577.3	13792.8	4633.59		15203.1	15114.9	1.00584	0.994197		10404.8	9796.35	1.06211	0.94152
mmu-mir-320-5p	0	1.24926	279.267	0		0	62.6965	998.785			mmu-mir-320-5p	1.53925	0	8.54628	0		14.3327	0	96.3326	32.444		70.1291	353.827	0.198202	5.04537		2.52138	35.7773	0.0704744	14.1896
mmu-mir-322-3p	973.831	565.291	289.123	0		531.003	298.882	241.086			mmu-mir-322-3p	823.501	221.371	590.914	55.8754		824.788	110.278	186.107	504.357		457.062	356.99	1.28032	0.781055		422.915	406.383	1.04068	0.960908
mmu-mir-324-3p	0	216.747	1471.9	0		0	475.806	223.866			mmu-mir-324-3p	224.731	192.072	84.2419	307.936		125.682	164.118	508.135	75.9485		422.162	233.224	1.81012	0.552451		202.245	218.471	0.92573	1.08023
mmu-mir-328-3p	2122.08	5985.22	11476.2	6077.18		4942.07	9244.72	5621.24			mmu-mir-328-3p	2528.99	2620.64	5353.64	5685.63		1325.27	5870	5133.62	1435.65		6415.18	6602.68	0.971602	1.02923		4047.23	3441.14	1.17613	0.850246
mmu-mir-338-5p	603.194	70.5834	75.5664	0		94.0088	0	159.904			mmu-mir-338-5p	121.601	61.8536	24.418	0		40.3978	89.8565	94.099	163.695		187.336	84.6376	2.21339	0.451796		51.9682	97.012	0.535688	1.86676
mmu-mir-339-3p	0	0	144.562	156.348		0	433.722	146.374			mmu-mir-339-3p	434.07	110.685	9.76718	0		179.546	36.3882	29.2752	1.47473		75.2274	193.365	0.389043	2.57041		138.631	61.671	2.24791	0.444858
mmu-mir-339-5p	348.835	20.6128	39.4259	0		47.7389	284.281	210.335			mmu-mir-339-5p	789.637	335.312	83.021	697.822		131.293	414.379	326.21	109.867		102.218	180.785	0.565414	1.76861		476.448	245.437	1.94122	0.51514
mmu-mir-340-5p	138.081	40.601	0	0		168.922	46.3782	0			mmu-mir-340-5p	410.981	120.452	35.406	203.635		80.7956	154.835	2.09109	260.289		44.6704	71.7668	0.622439	1.60658		192.618	124.503	1.5471	0.646371
mmu-mir-342-3p	4302.3	6601.11	3696.18	9755.99		1608.43	4435.99	3680.25			mmu-mir-342-3p	7530.03	6006.31	3778.68	8950		3327.21	4747.17	3398.02	4899.78		6088.89	3241.56	1.87839	0.532372		6566.25	4093.04	1.60425	0.623345
mmu-mir-342-5p	1656.97	685.845	29.5694	440.617		247.508	778.982	179.584			mmu-mir-342-5p	741.92	410.187	487.138	1737.1		681.152	1031.12	359.667	258.815		703.25	402.025	1.74927	0.571667		844.087	582.689	1.44861	0.690318
mmu-mir-3473e	0	6.24631	197.13	0		0	66.1319	354.249			mmu-mir-3473e	35.4028	78.1308	106.218	70.7755		340.015	16.3375	637.782	93.6452		50.844	140.127	0.362842	2.75602		72.6318	271.945	0.267083	3.74416
mmu-mir-34b-3p	247.092	792.033	657.099	921.403		419.368	410.533	5992.71			mmu-mir-34b-3p	572.602	569.704	1521.24	0		1601.32	2530.09	8880.85	2337.44		654.406	2274.2	0.287752	3.47521		665.886	3837.43	0.173524	5.76289
mmu-mir-351-3p	7.2674	391.019	49.2824	134.101		450.949	103.063	118.083			mmu-mir-351-3p	0	65.109	172.147	69.5338		115.583	253.603	301.117	87.0089		145.417	224.031	0.649094	1.54061		76.6974	189.328	0.405103	2.46851
mmu-mir-351-5p	1860.45	2497.28	2155.28	1323.71		1443.18	3243.04	2270.64			mmu-mir-351-5p	2211.91	1119.88	2364.88	1545.89		1188.37	1439.56	3479.57	1302.18		1959.18	2318.95	0.844856	1.18363		1810.64	1852.42	0.977444	1.02308
mmu-mir-3535	0	36.2286	0	733.538		0	265.386	4952.1			mmu-mir-3535	140.072	9.76636	166.042	614.629		56.108	1212.69	2810.42	281.673		192.442	1739.16	0.110652	9.03735		232.627	1090.22	0.213376	4.68657
mmu-mir-361-3p	210.755	29.9823	124.849	229.269		259.993	299.741	430.511			mmu-mir-361-3p	126.219	335.312	228.308	134.101		80.7956	530.227	357.576	109.13		148.714	330.081	0.450536	2.21958		205.985	269.432	0.764514	1.30802
mmu-mir-361-5p	704.938	191.762	134.705	151.404		106.494	183.795	307.508			mmu-mir-361-5p	349.411	332.056	220.982	566.204		251.364	136.641	135.921	454.216		295.702	199.266	1.48396	0.673873		367.163	244.536	1.50147	0.666013
mmu-mir-365-2-5p	188.952	356.04	1077.64	302.19		380.442	678.496	20.9105			mmu-mir-365-2-5p	880.453	296.246	1734.9	644.43		435.398	1708.39	401.489	131.988		481.206	359.949	1.33687	0.748015		889.006	669.316	1.32823	0.752881
mmu-mir-365-3p	2499.98	606.517	880.512	901.01		504.563	135.699	345.639			mmu-mir-365-3p	197.025	550.171	575.043	1147.31		117.827	1041.89	211.2	181.391		1222.01	328.634	3.71845	0.26893		617.387	388.077	1.59089	0.62858
mmu-mir-375-3p	123.546	129.299	220.128	0		320.952	1235.03	1551.07			mmu-mir-375-3p	678.811	371.122	736.201	0		382.657	1056.74	3590.4	1819.08		118.243	1035.68	0.114169	8.75894		446.533	1712.22	0.260792	3.83447
mmu-mir-378a-3p	225.289	1993.82	903.511	281.797		256.321	269.681	751.549			mmu-mir-378a-3p	3314.01	1715.62	1455.31	1262.78		970.669	504.978	1532.77	1623.67		851.105	425.85	1.9986	0.500349		1936.93	1158.02	1.67262	0.597864
mmu-mir-378c	0	493.459	3.28549	1.85393		590.493	0	162.364			mmu-mir-378c	6.15702	133.474	91.5673	1.24168		71.8183	55.6962	0	18.4341		124.65	250.952	0.496706	2.01326		58.1099	36.4871	1.59261	0.627899
mmu-mir-3960	0	0.624631	0	1.23595		0	0.858856	6.15015			mmu-mir-3960	0	0	1.2209	134.101		92.0172	4.45569	58.5505	0		0.465146	2.33634	0.199092	5.0228		33.8305	38.7558	0.872913	1.14559
mmu-mir-3963	1765.98	3524.8	1011.93	936.234		1105.34	1047.8	2766.34			mmu-mir-3963	3426.38	2959.21	1918.03	1054.18		723.794	3870.51	1419.85	468.963		1809.73	1639.83	1.10361	0.906114		2339.45	1620.78	1.44341	0.692804
mmu-mir-3968	1468.01	398.515	611.102	577.19		185.08	1141.42	340.718			mmu-mir-3968	432.53	738.988	1317.35	316.627		93.1394	777.89	1129.19	294.208		763.705	555.739	1.37422	0.727688		701.373	573.606	1.22274	0.817833
mmu-mir-423-3p	3764.51	2164.35	8552.14	7016.5		3916.06	6240.45	6711.05			mmu-mir-423-3p	6386.36	6969.92	6574.53	11754.9		2123.13	9752.77	5783.95	1402.47		5374.38	5622.52	0.955867	1.04617		7921.44	4765.58	1.66222	0.601605
mmu-mir-423-5p	43807.9	46194	63768.2	66224.2		30859.1	59255	34561.4			mmu-mir-423-5p	26729.1	16619.1	21414.5	63695.5		14897.8	35857.2	29712.3	8437.65		54998.6	41558.5	1.3234	0.755629		32114.6	22226.2	1.44489	0.692092
mmu-mir-425-5p	1213.66	327.307	315.407	931.291		238.694	200.972	870.862			mmu-mir-425-5p	210.878	579.47	322.317	444.52		648.609	315.24	401.489	320.753		696.915	436.843	1.59535	0.626823		389.296	421.523	0.923547	1.08278
mmu-mir-451a	21.8022	52.469	236.556	0.617976		204.175	202.69	11.0703			mmu-mir-451a	1.53925	0	15.8717	0		47.1308	1.85654	4.18218	28.7572		77.8612	139.312	0.558898	1.78923		4.35273	20.4817	0.212518	4.70547
mmu-mir-455-3p	624.996	67.4602	121.563	0		168.188	839.961	551.054			mmu-mir-455-3p	133.915	32.5545	86.6837	170.11		189.645	152.607	1135.46	120.928		203.505	519.734	0.391556	2.55391		105.816	399.66	0.264764	3.77695
mmu-mir-466q	1010.17	56.8415	0	624.156		79.3199	149.441	188.195			mmu-mir-466q	674.193	166.028	212.436	514.054		12.3438	0.742615	50.1861	120.19		422.792	138.985	3.04199	0.328732		391.678	45.8657	8.53967	0.117101
mmu-mir-484	2376.44	2627.82	3600.9	5631		760.884	2227.87	2663.02			mmu-mir-484	2582.87	2438.33	1804.49	4502.32		562.203	5095.46	1825.52	1413.53		3559.04	1883.92	1.88916	0.529335		2832	2224.18	1.27328	0.785373
mmu-mir-486b-5p	31031.8	68933.1	603115	27145.9		94594.9	515953	76673.9			mmu-mir-486b-5p	18831.2	14721.2	112668	2006.55		67352.1	68157.6	34927.5	35424.4		182556	229074	0.796932	1.25481		37056.8	51465.4	0.720032	1.38883
mmu-mir-501-3p	1337.2	2968.25	827.944	1478.82		1043.64	2855.7	1381.32			mmu-mir-501-3p	1317.6	1390.08	1539.55	2674.57		465.697	780.86	1210.74	646.668		1653.05	1760.22	0.939117	1.06483		1730.45	775.991	2.22999	0.448433
mmu-mir-5099	1867.72	1339.83	926.509	1624.66		460.496	949.894	2937.31			mmu-mir-5099	1993.33	1614.7	2132.91	2499.49		1392.6	4447.15	2678.68	1707		1439.68	1449.23	0.993408	1.00664		2060.11	2556.36	0.805877	1.24088
mmu-mir-5100	668.601	1088.11	49.2824	0		34.5189	255.08	376.389			mmu-mir-5100	109.287	192.072	401.675	0		86.4064	140.354	66.9148	61.2012		451.498	221.996	2.03381	0.491688		175.759	88.7192	1.98107	0.504779
mmu-mir-5106	0	2.49853	0	9.26965		0.734444	4.29428	33.2108			mmu-mir-5106	3.07851	3.25545	313.771	3.72503		3.36648	179.342	48.095	36.8682		2.94204	12.7465	0.230812	4.33254		80.9574	66.9178	1.2098	0.826581
mmu-mir-5112	0	0.624631	3.28549	3.70786		0.734444	22.3302	166.054			mmu-mir-5112	43.0991	84.6418	0	1.24168		1.12216	121.046	0	89.221		1.9045	63.0396	0.0302111	33.1004		32.2456	52.8474	0.610165	1.6389
mmu-mir-5126	7790.65	8406.29	8739.41	2706.12		4823.83	6546.2	9356.84			mmu-mir-5126	15979	1702.6	17093.8	7498.48		3736.8	9384.06	7837.4	748.424		6910.62	6908.96	1.00024	0.999759		10568.5	5426.67	1.9475	0.513478
mmu-mir-532-5p	0	943.818	55.8534	84.0448		160.843	121.099	62.7316			mmu-mir-532-5p	515.65	332.056	133.078	0		99.8723	211.274	322.028	271.35		270.929	114.891	2.35814	0.424064		245.196	226.131	1.08431	0.922246
mmu-mir-574-3p	988.366	825.763	134.705	343.595		123.387	231.032	662.986			mmu-mir-574-3p	337.097	296.246	87.9046	448.245		599.234	405.097	869.893	409.237		573.107	339.135	1.68991	0.591748		292.373	570.865	0.512158	1.95252
mmu-mir-574-5p	792.146	703.335	985.648	2555.33		2621.96	462.923	424.361			mmu-mir-574-5p	1431.51	543.66	661.727	3431.99		2267.89	1700.59	715.152	792.666		1259.12	1169.75	1.0764	0.929025		1517.22	1369.07	1.10821	0.902356
mmu-mir-6236	399.707	539.057	239.841	538.257		519.986	641.565	1952.06			mmu-mir-6236	781.941	823.629	1086.6	1184.56		508.339	1569.15	1168.92	241.855		429.216	1037.87	0.413554	2.41806		969.182	872.065	1.11136	0.899795
mmu-mir-6239	0	1.24926	3.28549	1.85393		1.46889	0	2.46006			mmu-mir-6239	1.53925	6.5109	0	4.9667		1.12216	2.97046	2.09109	1.47473		1.59717	1.30965	1.21954	0.819981		3.25421	1.91461	1.69968	0.588348
mmu-mir-6240	2558.12	1121.84	1113.78	973.931		110.167	1578.58	5350.63			mmu-mir-6240	1320.68	1084.07	1771.52	1648.95		455.597	1147.34	2994.44	716.718		1441.92	2346.46	0.614509	1.62732		1456.3	1328.52	1.09618	0.912258
mmu-mir-652-3p	12143.8	12117.9	9698.78	16543.8		6043	8792.96	10987.9			mmu-mir-652-3p	10607	7966.09	9781.83	9919.75		7307.51	10570.8	7835.31	4893.88		12626.1	8607.94	1.46679	0.681759		9568.67	7651.87	1.2505	0.799679
mmu-mir-6538	0	90.5716	916.653	376.966		83.7266	1710.84	7243.65			mmu-mir-6538	213.956	107.43	515.219	9.9334		1087.37	278.481	4067.17	334.763		346.047	3012.74	0.114861	8.70614		211.635	1441.95	0.14677	6.81338
mmu-mir-664-3p	167.15	114.932	65.7099	595.111		108.698	117.663	350.559			mmu-mir-664-3p	0	341.822	37.8478	522.745		13.4659	222.785	71.097	174.755		235.726	192.307	1.22578	0.815806		225.604	120.526	1.87183	0.534236
mmu-mir-671-5p	1228.19	21.2375	0	509.831		0	81.5913	148.834			mmu-mir-671-5p	172.396	126.963	32.9642	78.2256		20.1989	50.8692	79.4614	77.4232		439.815	76.8083	5.72613	0.174638		102.637	56.9882	1.80103	0.555239
mmu-mir-672-5p	755.809	0	358.119	0		423.04	146.005	14.7604			mmu-mir-672-5p	152.386	9.76636	302.783	0		242.387	373.536	102.463	418.823		278.482	194.602	1.43104	0.698795		116.234	284.302	0.408839	2.44595
mmu-mir-674-3p	450.579	550.3	164.275	0		16.1578	479.241	151.294			mmu-mir-674-3p	206.26	312.523	115.985	0		100.994	281.08	422.4	343.611		291.288	215.564	1.35128	0.740037		158.692	287.021	0.552893	1.80867
mmu-mir-674-5p	0	138.044	1583.61	1184.04		2046.16	553.962	1073.82			mmu-mir-674-5p	1048.23	384.143	48.8359	84.4339		710.328	336.033	499.77	421.035		726.424	1224.65	0.59317	1.68586		391.411	491.792	0.795889	1.25646
mmu-mir-676-3p	0	61.2139	68.9954	0		898.225	376.179	255.846			mmu-mir-676-3p	1.53925	0	159.938	0		115.583	0	462.131	259.552		32.5523	510.083	0.0638176	15.6697		40.3692	209.316	0.192862	5.18505
mmu-mir-700-3p	188.952	181.143	95.2793	658.763		328.296	231.032	335.798			mmu-mir-700-3p	106.209	78.1308	13.4299	414.72		24.6875	269.941	131.739	8.84836		281.034	298.376	0.941881	1.0617		153.122	108.804	1.40732	0.710568
mmu-mir-712-3p	0	8.74484	3.28549	19.1573		5.14111	12.024	4.92012			mmu-mir-712-3p	12.314	6.5109	6.10449	12.4168		4.48864	7.05485	6.27327	0.737364		7.7969	7.36174	1.05911	0.944187		9.33654	4.63853	2.01282	0.496814
mmu-mir-744-5p	392.44	404.761	1422.62	0		235.022	1290	185.735			mmu-mir-744-5p	743.46	540.405	349.177	444.52		177.301	479.358	265.568	126.827		554.955	570.253	0.973174	1.02757		519.39	262.264	1.98041	0.504945
mmu-mir-764-5p	0	276.712	413.972	0		476.654	88.4621	322.268			mmu-mir-764-5p	186.25	58.5981	0	0		117.827	228.354	64.8238	25.8077		172.671	295.795	0.583753	1.71305		61.212	109.203	0.560533	1.78402
mmu-mir-7654-3p	0	1.24926	0	0.617976		0.734444	1.71771	3.69009			mmu-mir-7654-3p	1.53925	0	0	3.72503		2.24432	1.11392	2.09109	0.737364		0.46681	2.04742	0.228	4.38597		1.31607	1.54667	0.850903	1.17522
mmu-mir-7a-5p	813.949	0.624631	72.2809	0		808.623	74.7204	242.316			mmu-mir-7a-5p	264.752	423.209	827.769	166.385		1186.12	427.746	112.919	738.101		221.714	375.22	0.59089	1.69236		420.528	616.223	0.682429	1.46535
mmu-mir-8112	0	0	216.843	0		5.87555	0	114.393			mmu-mir-8112	181.632	55.3427	407.78	0		241.265	494.582	267.659	171.806		54.2106	40.0895	1.35224	0.739513		161.189	293.828	0.548582	1.82288
mmu-mir-8114	1707.84	960.683	4898.67	4852.97		911.445	2790.42	2538.78			mmu-mir-8114	1052.85	504.595	534.753	3854.16		269.319	1491.17	1348.75	204.25		3105.04	2080.22	1.49265	0.669948		1486.59	828.373	1.79459	0.55723
mmu-mir-877-3p	1271.79	401.638	229.985	0		0	137.417	22.1405			mmu-mir-877-3p	35.4028	65.109	85.4628	886.556		175.057	64.2362	0	7.37364		475.854	53.1858	8.94701	0.111769		268.133	61.6667	4.34809	0.229986
mmu-mir-877-5p	792.146	354.166	111.707	1331.74		226.943	549.668	777.379			mmu-mir-877-5p	858.904	774.798	445.628	342.702		72.9405	1738.09	345.03	214.573		647.44	517.997	1.24989	0.800069		605.508	592.659	1.02168	0.978779
mmu-mir-92a-3p	13844.4	16845.7	72300.6	14751.1		15656.1	46394.5	17670.6			mmu-mir-92a-3p	9498.74	9720.78	13178.4	17539.9		7070.74	12386.5	13257.5	11654.8		29435.4	26573.8	1.10769	0.902781		12484.4	11092.4	1.1255	0.888495
mmu-mir-92b-3p	6497.05	6186.97	7096.67	6945.44		2607.28	8415.93	50439.9			mmu-mir-92b-3p	4151.37	2109.53	8573.14	4430.3		9724.65	11805	86393.3	6307.41		6681.53	20487.7	0.326124	3.06632		4816.09	28557.6	0.168645	5.92963
mmu-mir-93-3p	0	46.8474	36.1404	0		0	337.53	183.275			mmu-mir-92b-5p	195.485	0	214.878	43.4586		2.24432	160.405	98.2812	18.4341		20.7469	173.602	0.119509	8.36757		113.455	69.8411	1.62448	0.615582
mmu-mir-93-5p	2027.6	700.836	3193.5	923.257		1328.61	2621.23	1704.82			mmu-mir-93-5p	1466.91	1481.23	1053.63	964.782		1422.9	1744.77	1160.55	1505.7		1711.3	1884.89	0.907906	1.10144		1241.64	1458.48	0.851323	1.17464
mmu-mir-98-5p	2311.03	524.066	1133.5	82.8088		3226.41	1107.06	605.175			mmu-mir-98-5p	380.196	1246.84	1462.64	1511.12		2845.8	465.62	202.836	3012.87		1012.85	1646.22	0.615259	1.62533		1150.2	1631.78	0.704872	1.4187
mmu-mir-99a-5p	421.509	620.259	285.838	1014.72		1537.19	217.29	1407.15			mmu-mir-99a-5p	218.574	146.495	481.034	0		1339.86	157.434	1225.38	1640.63		585.581	1053.88	0.555643	1.79972		211.526	1090.83	0.193913	5.15694
mmu-mir-99b-3p	363.37	638.373	486.253	526.516		104.291	164.041	710.958			mmu-mir-99b-3p	427.913	410.187	48.8359	266.96		20.1989	0	407.762	204.25		503.628	326.43	1.54284	0.648157		288.474	158.053	1.82518	0.547893
mmu-mir-99b-5p	13248.5	8856.65	5729.9	11338		6283.17	8380.71	11633.6			mmu-mir-99b-5p	12919	11947.5	10779.3	19390		3583.06	12689.8	10856.9	5678.44		9793.26	8765.84	1.11721	0.895089		13758.9	8202.06	1.6775	0.596126

## Sheet: co-ex-M-F 2 fold
Fold Change(≥ 2 fold): no normalization to KO values							between 0.5 to 2											between 0.5 to 2
	coex-Males	coex-Males		coex-Males	coex-Males			coex-Males	coex-Males			coex-Females	coex-Females		coex-Females	coex-Females			coex-Females	coex-Females			coex-Male	coex-Female		coex-Male	coex-Female				coex-Male	coex-Female		coex-Male	coex-Female
miRNAs	FA	O3	miRNAs	FA	O3		miRNAs	FA	O3		miRNAs	FA	O3	miRNAs	FA	O3		miRNAs	FA	O3		miRNAs	FA	FA	miRNAs	FA	FA			miRNAs	O3	O3	miRNAs	O3	O3
mmu-let-7a-5p	1.09603	0.912381	mmu-let-7i-5p	0.43562	2.29558		mmu-let-7a-5p	1.09603	0.912381		mmu-let-7a-5p	0.737234	1.35642	mmu-let-7b-3p	0.0895748	11.1638		mmu-let-7a-5p	0.737234	1.35642		mmu-let-7a-5p	1.09603	0.737234	mmu-mir-1195	2.66474	1.42973			mmu-let-7a-5p	0.912381	1.35642	mmu-let-7b-3p	0.775056	11.1638
mmu-let-7b-3p	1.29023	0.775056	mmu-let-7k	0.182428	5.48163		mmu-let-7b-3p	1.29023	0.775056		mmu-let-7b-3p	0.0895748	11.1638	mmu-let-7b-5p	0.329874	3.03146		mmu-let-7d-3p	1.30986	0.76344		mmu-let-7b-3p	1.29023	0.0895748	mmu-mir-1249-3p	2.55131	1.43666			mmu-let-7b-3p	0.775056	11.1638	mmu-let-7b-5p	1.32218	3.03146
mmu-let-7b-5p	0.756329	1.32218	mmu-mir-10a-5p	0.335033	2.98478		mmu-let-7b-5p	0.756329	1.32218		mmu-let-7b-5p	0.329874	3.03146	mmu-let-7c-5p	0.215156	4.6478		mmu-let-7d-5p	0.675342	1.48073		mmu-let-7b-5p	0.756329	0.329874	mmu-mir-125a-3p	2.44881	1.22583			mmu-let-7b-5p	1.32218	3.03146	mmu-let-7c-5p	1.60025	4.6478
mmu-let-7c-5p	0.624904	1.60025	mmu-mir-1195	2.66474	0.375272		mmu-let-7c-5p	0.624904	1.60025		mmu-let-7c-5p	0.215156	4.6478	mmu-let-7i-5p	0.438238	2.28187		mmu-let-7e-5p	1.17892	0.848231		mmu-let-7c-5p	0.624904	0.215156	mmu-mir-1298-5p	1.07902	2.32266			mmu-let-7c-5p	1.60025	4.6478	mmu-let-7i-5p	2.29558	2.28187	***
mmu-let-7d-3p	0.842515	1.18692	mmu-mir-1249-3p	2.55131	0.391955		mmu-let-7d-3p	0.842515	1.18692		mmu-let-7d-3p	1.30986	0.76344	mmu-let-7k	0.39306	2.54414		mmu-let-7f-5p	0.63912	1.56465		mmu-let-7d-3p	0.842515	1.30986	mmu-mir-130b-5p	0.441847	2.3829			mmu-let-7d-3p	1.18692	0.76344	mmu-let-7k	5.48163	2.54414	***
mmu-let-7d-5p	1.09763	0.911056	mmu-mir-125a-3p	2.44881	0.408362		mmu-let-7d-5p	1.09763	0.911056		mmu-let-7d-5p	0.675342	1.48073	mmu-mir-10a-5p	0.133997	7.46284		mmu-let-7g-5p	0.50484	1.98082		mmu-let-7d-5p	1.09763	0.675342	mmu-mir-142a-3p	1.27823	3.03641			mmu-let-7d-5p	0.911056	1.48073	mmu-mir-10a-5p	2.98478	7.46284	***
mmu-let-7e-5p	1.48417	0.673777	mmu-mir-130b-5p	0.441847	2.26323		mmu-let-7e-5p	1.48417	0.673777		mmu-let-7e-5p	1.17892	0.848231	mmu-mir-125b-5p	0.199013	5.02481		mmu-mir-103-3p	0.902577	1.10794		mmu-let-7e-5p	1.48417	1.17892	mmu-mir-150-5p	5.72177	0.592573			mmu-let-7e-5p	0.673777	0.848231	mmu-mir-125b-5p	1.64322	5.02481
mmu-let-7f-5p	0.722389	1.3843	mmu-mir-143-3p	0.237991	4.20184		mmu-let-7f-5p	0.722389	1.3843		mmu-let-7f-5p	0.63912	1.56465	mmu-mir-1298-5p	2.32266	0.43054		mmu-mir-106b-3p	0.867513	1.15272		mmu-let-7f-5p	0.722389	0.63912	mmu-mir-15a-5p	2.2989	0.205069			mmu-let-7f-5p	1.3843	1.56465	mmu-mir-130b-5p	2.26323	0.419657
mmu-let-7g-5p	0.756644	1.32163	mmu-mir-150-5p	5.72177	0.174771		mmu-let-7g-5p	0.756644	1.32163		mmu-let-7g-5p	0.50484	1.98082	mmu-mir-130b-5p	2.3829	0.419657		mmu-mir-106b-5p	0.947318	1.05561		mmu-let-7g-5p	0.756644	0.50484	mmu-mir-181b-5p	1.06182	2.54799			mmu-let-7g-5p	1.32163	1.98082	mmu-mir-143-3p	4.20184	16.1912	***
mmu-let-7i-5p	0.43562	2.29558	mmu-mir-151-5p	0.028088	35.6024		mmu-mir-103-3p	0.820329	1.21902		mmu-let-7i-5p	0.438238	2.28187	mmu-mir-142a-3p	3.03641	0.329336		mmu-mir-107-3p	0.84545	1.1828		mmu-let-7i-5p	0.43562	0.438238	mmu-mir-182-5p	2.66346	0.304981			mmu-let-7i-5p	2.29558	2.28187	mmu-mir-145a-5p	0.838302	4.52222
mmu-let-7k	0.182428	5.48163	mmu-mir-15a-5p	2.2989	0.434991		mmu-mir-106b-3p	0.954909	1.04722		mmu-let-7k	0.39306	2.54414	mmu-mir-143-3p	0.0617618	16.1912		mmu-mir-1195	1.42973	0.699431		mmu-let-7k	0.182428	0.39306	mmu-mir-1843a-3p	1.58165	3.72674			mmu-let-7k	5.48163	2.54414	mmu-mir-146a-5p	0.734015	3.92629
mmu-mir-103-3p	0.820329	1.21902	mmu-mir-182-5p	2.66346	0.375451		mmu-mir-106b-5p	1.3983	0.715154		mmu-mir-103-3p	0.902577	1.10794	mmu-mir-145a-5p	0.22113	4.52222		mmu-mir-1198-5p	1.12103	0.892038		mmu-mir-103-3p	0.820329	0.902577	mmu-mir-1843b-3p	0.612318	4.5198			mmu-mir-103-3p	1.21902	1.10794	mmu-mir-151-5p	35.6024	7.71323	***
mmu-mir-106b-3p	0.954909	1.04722	mmu-mir-183-5p	0.0573739	17.4295		mmu-mir-107-3p	0.641375	1.55915		mmu-mir-106b-3p	0.867513	1.15272	mmu-mir-146a-5p	0.254693	3.92629		mmu-mir-1249-3p	1.43666	0.696061		mmu-mir-106b-3p	0.954909	0.867513	mmu-mir-1895	2.5816	0.913487			mmu-mir-106b-3p	1.04722	1.15272	mmu-mir-155-5p	1.07657	2.08811
mmu-mir-106b-5p	1.3983	0.715154	mmu-mir-1839-5p	0.395194	2.5304		mmu-mir-1198-5p	1.18555	0.843488		mmu-mir-106b-5p	0.947318	1.05561	mmu-mir-151-5p	0.129647	7.71323		mmu-mir-125a-3p	1.22583	0.815775		mmu-mir-106b-5p	1.3983	0.947318	mmu-mir-192-5p	2.96562	1.54			mmu-mir-106b-5p	0.715154	1.05561	mmu-mir-15a-5p	0.434991	4.8764
mmu-mir-107-3p	0.641375	1.55915	mmu-mir-186-5p	0.397209	2.51757		mmu-mir-125a-5p	1.54205	0.648488		mmu-mir-107-3p	0.84545	1.1828	mmu-mir-155-5p	0.478901	2.08811		mmu-mir-125a-5p	1.55816	0.641783		mmu-mir-107-3p	0.641375	0.84545	mmu-mir-1964-3p	1.08347	6.91074			mmu-mir-107-3p	1.55915	1.1828	mmu-mir-16-5p	1.04499	2.30105
mmu-mir-10a-5p	0.335033	2.98478	mmu-mir-1895	2.5816	0.387357		mmu-mir-125b-5p	0.608563	1.64322		mmu-mir-10a-5p	0.133997	7.46284	mmu-mir-15a-5p	0.205069	4.8764		mmu-mir-128-3p	1.0053	0.994725		mmu-mir-10a-5p	0.335033	0.133997	mmu-mir-224-5p	2.64788	0.267616			mmu-mir-10a-5p	2.98478	7.46284	mmu-mir-182-5p	0.375451	3.2789
mmu-mir-1195	2.66474	0.375272	mmu-mir-192-5p	2.96562	0.337197		mmu-mir-128-3p	1.51971	0.65802		mmu-mir-1195	1.42973	0.699431	mmu-mir-16-5p	0.434583	2.30105		mmu-mir-1306-5p	1.14343	0.874564		mmu-mir-1195	2.66474	1.42973	mmu-mir-23a-5p	1.70791	2.3682			mmu-mir-1195	0.375272	0.699431	mmu-mir-183-5p	17.4295	2.60238	***
mmu-mir-1198-5p	1.18555	0.843488	mmu-mir-1961	0.190774	5.24179		mmu-mir-1298-5p	1.07902	0.926764		mmu-mir-1198-5p	1.12103	0.892038	mmu-mir-181b-5p	2.54799	0.392466		mmu-mir-140-3p	0.795027	1.25782		mmu-mir-1198-5p	1.18555	1.12103	mmu-mir-28a-3p	4.92285	1.20997			mmu-mir-1198-5p	0.843488	0.892038	mmu-mir-1839-5p	2.5304	2.03335	***
mmu-mir-1249-3p	2.55131	0.391955	mmu-mir-1981-5p	0.435779	2.29474		mmu-mir-1306-5p	0.956796	1.04516		mmu-mir-1249-3p	1.43666	0.696061	mmu-mir-182-5p	0.304981	3.2789		mmu-mir-142a-5p	0.934284	1.07034		mmu-mir-1249-3p	2.55131	1.43666	mmu-mir-30c-2-3p	3.56751	0.425911			mmu-mir-1249-3p	0.391955	0.696061	mmu-mir-186-5p	2.51757	2.71956	***
mmu-mir-125a-3p	2.44881	0.408362	mmu-mir-199b-3p	0.106808	9.36257		mmu-mir-140-3p	1.23086	0.812443		mmu-mir-125a-3p	1.22583	0.815775	mmu-mir-183-5p	0.384263	2.60238		mmu-mir-146b-5p	1.05612	0.946858		mmu-mir-125a-3p	2.44881	1.22583	mmu-mir-31-5p	2.8697	0.397677			mmu-mir-125a-3p	0.408362	0.815775	mmu-mir-1961	5.24179	2.83537	***
mmu-mir-125a-5p	1.54205	0.648488	mmu-mir-200a-3p	0.353186	2.83137		mmu-mir-142a-3p	1.27823	0.782333		mmu-mir-125a-5p	1.55816	0.641783	mmu-mir-1839-5p	0.491798	2.03335		mmu-mir-148b-3p	1.30892	0.763989		mmu-mir-125a-5p	1.54205	1.55816	mmu-mir-338-5p	2.21339	0.535688			mmu-mir-125a-5p	0.648488	0.641783	mmu-mir-1981-5p	2.29474	1.11018
mmu-mir-125b-5p	0.608563	1.64322	mmu-mir-200b-5p	0.148146	6.7501		mmu-mir-142a-5p	0.839428	1.19129		mmu-mir-125b-5p	0.199013	5.02481	mmu-mir-1843a-3p	3.72674	0.268331		mmu-mir-150-5p	0.592573	1.68756		mmu-mir-125b-5p	0.608563	0.199013	mmu-mir-339-3p	0.389043	2.24791			mmu-mir-125b-5p	1.64322	5.02481	mmu-mir-199b-3p	9.36257	21.1677	***
mmu-mir-128-3p	1.51971	0.65802	mmu-mir-2137	0.0337937	29.5913		mmu-mir-145a-5p	1.19289	0.838302		mmu-mir-128-3p	1.0053	0.994725	mmu-mir-1843b-3p	4.5198	0.221249		mmu-mir-151-3p	0.792518	1.2618		mmu-mir-128-3p	1.51971	1.0053	mmu-mir-365-3p	3.71845	1.59089			mmu-mir-128-3p	0.65802	0.994725	mmu-mir-200a-3p	2.83137	4.35808	***
mmu-mir-1298-5p	1.07902	0.926764	mmu-mir-221-3p	0.242781	4.11893		mmu-mir-146a-5p	1.36237	0.734015		mmu-mir-1298-5p	2.32266	0.43054	mmu-mir-186-5p	0.367707	2.71956		mmu-mir-15b-5p	0.678046	1.47483		mmu-mir-1298-5p	1.07902	2.32266	mmu-mir-466q	3.04199	8.53967	***		mmu-mir-1298-5p	0.926764	0.43054	mmu-mir-200b-3p	1.74696	4.44649
mmu-mir-1306-5p	0.956796	1.04516	mmu-mir-224-5p	2.64788	0.37766		mmu-mir-146b-5p	1.12843	0.88619		mmu-mir-1306-5p	1.14343	0.874564	mmu-mir-1961	0.352687	2.83537		mmu-mir-181a-2-3p	0.882314	1.13338		mmu-mir-1306-5p	0.956796	1.14343	mmu-mir-501-3p	0.939117	2.22999			mmu-mir-1306-5p	1.04516	0.874564	mmu-mir-200b-5p	6.7501	2.13646	***
mmu-mir-130b-5p	0.441847	2.26323	mmu-mir-28a-3p	4.92285	0.203134		mmu-mir-148b-3p	1.09332	0.914649		mmu-mir-130b-5p	2.3829	0.419657	mmu-mir-1964-3p	6.91074	0.144702		mmu-mir-181a-5p	1.70969	0.584903		mmu-mir-130b-5p	0.441847	2.3829	mmu-mir-5100	2.03381	1.98107			mmu-mir-130b-5p	2.26323	0.419657	mmu-mir-200c-3p	1.15558	2.63419
mmu-mir-140-3p	1.23086	0.812443	mmu-mir-30a-3p	0.19791	5.0528		mmu-mir-151-3p	1.1688	0.855577		mmu-mir-140-3p	0.795027	1.25782	mmu-mir-199b-3p	0.0472418	21.1677		mmu-mir-185-5p	0.571784	1.74891		mmu-mir-140-3p	1.23086	0.795027	mmu-mir-532-5p	2.35814	1.08431			mmu-mir-140-3p	0.812443	1.25782	mmu-mir-2137	29.5913	7.70362	***
mmu-mir-142a-3p	1.27823	0.782333	mmu-mir-30a-5p	0.425521	2.35006		mmu-mir-155-5p	0.928877	1.07657		mmu-mir-142a-3p	3.03641	0.329336	mmu-mir-200a-3p	0.229459	4.35808		mmu-mir-1895	0.913487	1.09471		mmu-mir-142a-3p	1.27823	3.03641	mmu-mir-671-5p	5.72613	1.80103			mmu-mir-142a-3p	0.782333	0.329336	mmu-mir-214-3p	1.15803	10.4749
mmu-mir-142a-5p	0.839428	1.19129	mmu-mir-30c-2-3p	3.56751	0.280308		mmu-mir-15b-5p	1.46327	0.683403		mmu-mir-142a-5p	0.934284	1.07034	mmu-mir-200b-3p	0.224897	4.44649		mmu-mir-191-5p	1.04192	0.959767		mmu-mir-142a-5p	0.839428	0.934284	mmu-mir-712-3p	1.05911	2.01282			mmu-mir-142a-5p	1.19129	1.07034	mmu-mir-221-3p	4.11893	2.37339	***
mmu-mir-143-3p	0.237991	4.20184	mmu-mir-31-5p	2.8697	0.348469		mmu-mir-16-5p	0.956945	1.04499		mmu-mir-143-3p	0.0617618	16.1912	mmu-mir-200b-5p	0.468064	2.13646		mmu-mir-192-5p	1.54	0.64935		mmu-mir-143-3p	0.237991	0.0617618	mmu-mir-877-3p	8.94701	4.34809	***		mmu-mir-143-3p	4.20184	16.1912	mmu-mir-224-5p	0.37766	3.7367
mmu-mir-145a-5p	1.19289	0.838302	mmu-mir-320-5p	0.198202	5.04537		mmu-mir-181a-2-3p	1.03006	0.970821		mmu-mir-145a-5p	0.22113	4.52222	mmu-mir-200c-3p	0.379624	2.63419		mmu-mir-193a-5p	1.42688	0.700829		mmu-mir-145a-5p	1.19289	0.22113						mmu-mir-145a-5p	0.838302	4.52222	mmu-mir-24-2-5p	1.57037	2.37938
mmu-mir-146a-5p	1.36237	0.734015	mmu-mir-338-5p	2.21339	0.451796		mmu-mir-181a-5p	1.73104	0.577687		mmu-mir-146a-5p	0.254693	3.92629	mmu-mir-2137	0.129809	7.70362		mmu-mir-1957a	0.602826	1.65885		mmu-mir-146a-5p	1.36237	0.254693						mmu-mir-146a-5p	0.734015	3.92629	mmu-mir-26a-5p	1.53684	2.26831
mmu-mir-146b-5p	1.12843	0.88619	mmu-mir-339-3p	0.389043	2.57041		mmu-mir-181b-5p	1.06182	0.94178		mmu-mir-146b-5p	1.05612	0.946858	mmu-mir-214-3p	0.0954667	10.4749		mmu-mir-1981-5p	0.900755	1.11018		mmu-mir-146b-5p	1.12843	1.05612		19	13			mmu-mir-146b-5p	0.88619	0.946858	mmu-mir-27a-3p	0.959901	2.04491
mmu-mir-148b-3p	1.09332	0.914649	mmu-mir-3473e	0.362842	2.75602		mmu-mir-1843a-3p	1.58165	0.632253		mmu-mir-148b-3p	1.30892	0.763989	mmu-mir-221-3p	0.421339	2.37339		mmu-mir-21a-5p	1.77666	0.562855		mmu-mir-148b-3p	1.09332	1.30892	Green color	≥ 2 fold in Male FA				mmu-mir-148b-3p	0.914649	0.763989	mmu-mir-30a-3p	5.0528	2.18961	***
mmu-mir-150-5p	5.72177	0.174771	mmu-mir-34b-3p	0.287752	3.47521		mmu-mir-1843b-3p	0.612318	1.63314		mmu-mir-150-5p	0.592573	1.68756	mmu-mir-224-5p	0.267616	3.7367		mmu-mir-222-3p	0.641804	1.55811		mmu-mir-150-5p	5.72177	0.592573	red color	≥ 2 fold in Female FA				mmu-mir-150-5p	0.174771	1.68756	mmu-mir-30a-5p	2.35006	2.28544	***
mmu-mir-151-3p	1.1688	0.855577	mmu-mir-3535	0.110652	9.03735		mmu-mir-185-5p	0.787403	1.27		mmu-mir-151-3p	0.792518	1.2618	mmu-mir-23a-5p	2.3682	0.422261		mmu-mir-223-3p	0.911261	1.09738		mmu-mir-151-3p	1.1688	0.792518	common ***	2				mmu-mir-151-3p	0.855577	1.2618	mmu-mir-30c-2-3p	0.280308	2.34791
mmu-mir-151-5p	0.028088	35.6024	mmu-mir-361-3p	0.450536	2.21958		mmu-mir-191-5p	0.971825	1.02899		mmu-mir-151-5p	0.129647	7.71323	mmu-mir-24-2-5p	0.420277	2.37938		mmu-mir-22-3p	0.676489	1.47822		mmu-mir-151-5p	0.028088	0.129647						mmu-mir-151-5p	35.6024	7.71323	mmu-mir-31-5p	0.348469	2.5146
mmu-mir-155-5p	0.928877	1.07657	mmu-mir-365-3p	3.71845	0.26893		mmu-mir-193a-5p	1.31913	0.758076		mmu-mir-155-5p	0.478901	2.08811	mmu-mir-26a-5p	0.440857	2.26831		mmu-mir-23a-3p	1.11741	0.894923		mmu-mir-155-5p	0.928877	0.478901						mmu-mir-155-5p	1.07657	2.08811	mmu-mir-320-5p	5.04537	14.1896	***
mmu-mir-15a-5p	2.2989	0.434991	mmu-mir-375-3p	0.114169	8.75894		mmu-mir-1957a	0.941986	1.06159		mmu-mir-15a-5p	0.205069	4.8764	mmu-mir-27a-3p	0.489018	2.04491		mmu-mir-23b-3p	0.651742	1.53435		mmu-mir-15a-5p	2.2989	0.205069						mmu-mir-15a-5p	0.434991	4.8764	mmu-mir-339-3p	2.57041	0.444858
mmu-mir-15b-5p	1.46327	0.683403	mmu-mir-378c	0.496706	2.01326		mmu-mir-1964-3p	1.08347	0.922958		mmu-mir-15b-5p	0.678046	1.47483	mmu-mir-30a-3p	0.456703	2.18961		mmu-mir-24-3p	0.664774	1.50427		mmu-mir-15b-5p	1.46327	0.678046						mmu-mir-15b-5p	0.683403	1.47483	mmu-mir-3473e	2.75602	3.74416	***
mmu-mir-16-5p	0.956945	1.04499	mmu-mir-3960	0.199092	5.0228		mmu-mir-200b-3p	0.572423	1.74696		mmu-mir-16-5p	0.434583	2.30105	mmu-mir-30a-5p	0.437553	2.28544		mmu-mir-25-3p	0.976225	1.02435		mmu-mir-16-5p	0.956945	0.434583						mmu-mir-16-5p	1.04499	2.30105	mmu-mir-34b-3p	3.47521	5.76289	***
mmu-mir-181a-2-3p	1.03006	0.970821	mmu-mir-455-3p	0.391556	2.55391		mmu-mir-200c-3p	0.865369	1.15558		mmu-mir-181a-2-3p	0.882314	1.13338	mmu-mir-30c-2-3p	0.425911	2.34791		mmu-mir-26b-5p	0.584449	1.71101		mmu-mir-181a-2-3p	1.03006	0.882314						mmu-mir-181a-2-3p	0.970821	1.13338	mmu-mir-351-3p	1.54061	2.46851
mmu-mir-181a-5p	1.73104	0.577687	mmu-mir-466q	3.04199	0.328732		mmu-mir-214-3p	0.863538	1.15803		mmu-mir-181a-5p	1.70969	0.584903	mmu-mir-31-5p	0.397677	2.5146		mmu-mir-27b-3p	0.685947	1.45784		mmu-mir-181a-5p	1.73104	1.70969						mmu-mir-181a-5p	0.577687	0.584903	mmu-mir-3535	9.03735	4.68657	***
mmu-mir-181b-5p	1.06182	0.94178	mmu-mir-5100	2.03381	0.491688		mmu-mir-21a-5p	0.747182	1.33836		mmu-mir-181b-5p	2.54799	0.392466	mmu-mir-320-5p	0.0704744	14.1896		mmu-mir-28a-3p	1.20997	0.826464		mmu-mir-181b-5p	1.06182	2.54799						mmu-mir-181b-5p	0.94178	0.392466	mmu-mir-361-3p	2.21958	1.30802
mmu-mir-182-5p	2.66346	0.375451	mmu-mir-5106	0.230812	4.33254		mmu-mir-222-3p	0.714902	1.39879		mmu-mir-182-5p	0.304981	3.2789	mmu-mir-339-3p	2.24791	0.444858		mmu-mir-29a-3p	0.89153	1.12167		mmu-mir-182-5p	2.66346	0.304981						mmu-mir-182-5p	0.375451	3.2789	mmu-mir-375-3p	8.75894	3.83447	***
mmu-mir-183-5p	0.0573739	17.4295	mmu-mir-5112	0.0302111	33.1004		mmu-mir-223-3p	0.598962	1.66956		mmu-mir-183-5p	0.384263	2.60238	mmu-mir-3473e	0.267083	3.74416		mmu-mir-29c-3p	1.78963	0.558773		mmu-mir-183-5p	0.0573739	0.384263						mmu-mir-183-5p	17.4295	2.60238	mmu-mir-378c	2.01326	0.627899
mmu-mir-1839-5p	0.395194	2.5304	mmu-mir-532-5p	2.35814	0.424064		mmu-mir-22-3p	1.23001	0.813001		mmu-mir-1839-5p	0.491798	2.03335	mmu-mir-34b-3p	0.173524	5.76289		mmu-mir-30b-5p	1.12788	0.886621		mmu-mir-1839-5p	0.395194	0.491798						mmu-mir-1839-5p	2.5304	2.03335	mmu-mir-3960	5.0228	1.14559
mmu-mir-1843a-3p	1.58165	0.632253	mmu-mir-6236	0.413554	2.41806		mmu-mir-23a-3p	1.23724	0.808249		mmu-mir-1843a-3p	3.72674	0.268331	mmu-mir-351-3p	0.405103	2.46851		mmu-mir-30c-5p	1.01349	0.986692		mmu-mir-1843a-3p	1.58165	3.72674						mmu-mir-1843a-3p	0.632253	0.268331	mmu-mir-451a	1.78923	4.70547
mmu-mir-1843b-3p	0.612318	1.63314	mmu-mir-6538	0.114861	8.70614		mmu-mir-23a-5p	1.70791	0.585511		mmu-mir-1843b-3p	4.5198	0.221249	mmu-mir-3535	0.213376	4.68657		mmu-mir-30d-5p	1.08981	0.917591		mmu-mir-1843b-3p	0.612318	4.5198						mmu-mir-1843b-3p	1.63314	0.221249	mmu-mir-455-3p	2.55391	3.77695	***
mmu-mir-185-5p	0.787403	1.27	mmu-mir-671-5p	5.72613	0.174638		mmu-mir-23b-3p	0.57516	1.73865		mmu-mir-185-5p	0.571784	1.74891	mmu-mir-375-3p	0.260792	3.83447		mmu-mir-30e-5p	1.74013	0.574669		mmu-mir-185-5p	0.787403	0.571784						mmu-mir-185-5p	1.27	1.74891	mmu-mir-5106	4.33254	0.826581
mmu-mir-186-5p	0.397209	2.51757	mmu-mir-676-3p	0.0638176	15.6697		mmu-mir-24-2-5p	0.636791	1.57037		mmu-mir-186-5p	0.367707	2.71956	mmu-mir-451a	0.212518	4.70547		mmu-mir-320-3p	1.06211	0.94152		mmu-mir-186-5p	0.397209	0.367707						mmu-mir-186-5p	2.51757	2.71956	mmu-mir-5112	33.1004	1.6389
mmu-mir-1895	2.5816	0.387357	mmu-mir-7654-3p	0.228	4.38597		mmu-mir-24-3p	1.03758	0.963779		mmu-mir-1895	0.913487	1.09471	mmu-mir-455-3p	0.264764	3.77695		mmu-mir-322-3p	1.04068	0.960908		mmu-mir-1895	2.5816	0.913487						mmu-mir-1895	0.387357	1.09471	mmu-mir-6236	2.41806	0.899795
mmu-mir-191-5p	0.971825	1.02899	mmu-mir-877-3p	8.94701	0.111769		mmu-mir-25-3p	0.847337	1.18017		mmu-mir-191-5p	1.04192	0.959767	mmu-mir-466q	8.53967	0.117101		mmu-mir-324-3p	0.92573	1.08023		mmu-mir-191-5p	0.971825	1.04192						mmu-mir-191-5p	1.02899	0.959767	mmu-mir-6538	8.70614	6.81338	***
mmu-mir-192-5p	2.96562	0.337197	mmu-mir-92b-3p	0.326124	3.06632		mmu-mir-26a-5p	0.650684	1.53684		mmu-mir-192-5p	1.54	0.64935	mmu-mir-501-3p	2.22999	0.448433		mmu-mir-328-3p	1.17613	0.850246		mmu-mir-192-5p	2.96562	1.54						mmu-mir-192-5p	0.337197	0.64935	mmu-mir-672-5p	0.698795	2.44595
mmu-mir-193a-5p	1.31913	0.758076	mmu-mir-93-3p	0.119509	8.36757		mmu-mir-26b-5p	0.594448	1.68223		mmu-mir-193a-5p	1.42688	0.700829	mmu-mir-6538	0.14677	6.81338		mmu-mir-338-5p	0.535688	1.86676		mmu-mir-193a-5p	1.31913	1.42688						mmu-mir-193a-5p	0.758076	0.700829	mmu-mir-676-3p	15.6697	5.18505	***
mmu-mir-1957a	0.941986	1.06159					mmu-mir-27a-3p	1.04177	0.959901		mmu-mir-1957a	0.602826	1.65885	mmu-mir-672-5p	0.408839	2.44595		mmu-mir-339-5p	1.94122	0.51514		mmu-mir-1957a	0.941986	0.602826						mmu-mir-1957a	1.06159	1.65885	mmu-mir-7654-3p	4.38597	1.17522
mmu-mir-1961	0.190774	5.24179		19	36		mmu-mir-27b-3p	0.541707	1.84602		mmu-mir-1961	0.352687	2.83537	mmu-mir-676-3p	0.192862	5.18505		mmu-mir-340-5p	1.5471	0.646371		mmu-mir-1961	0.190774	0.352687						mmu-mir-1961	5.24179	2.83537	mmu-mir-92b-3p	3.06632	5.92963	***
mmu-mir-1964-3p	1.08347	0.922958	Green color	≥ 2 fold in FA			mmu-mir-29a-3p	1.34475	0.743635		mmu-mir-1964-3p	6.91074	0.144702	mmu-mir-712-3p	2.01282	0.496814		mmu-mir-342-3p	1.60425	0.623345		mmu-mir-1964-3p	1.08347	6.91074						mmu-mir-1964-3p	0.922958	0.144702	mmu-mir-93-3p	8.36757	0.615582
mmu-mir-1981-5p	0.435779	2.29474	red color	≥ 2 fold in O3			mmu-mir-29c-3p	0.804446	1.24309		mmu-mir-1981-5p	0.900755	1.11018	mmu-mir-877-3p	4.34809	0.229986		mmu-mir-342-5p	1.44861	0.690318		mmu-mir-1981-5p	0.435779	0.900755						mmu-mir-1981-5p	2.29474	1.11018	mmu-mir-99a-5p	1.79972	5.15694
mmu-mir-199b-3p	0.106808	9.36257					mmu-mir-30b-5p	0.877496	1.13961		mmu-mir-199b-3p	0.0472418	21.1677	mmu-mir-92b-3p	0.168645	5.92963		mmu-mir-351-5p	0.977444	1.02308		mmu-mir-199b-3p	0.106808	0.0472418						mmu-mir-199b-3p	9.36257	21.1677
mmu-mir-200a-3p	0.353186	2.83137					mmu-mir-30c-5p	1.02445	0.976136		mmu-mir-200a-3p	0.229459	4.35808	mmu-mir-99a-5p	0.193913	5.15694		mmu-mir-361-3p	0.764514	1.30802		mmu-mir-200a-3p	0.353186	0.229459						mmu-mir-200a-3p	2.83137	4.35808
mmu-mir-200b-3p	0.572423	1.74696					mmu-mir-30d-5p	0.943974	1.05935		mmu-mir-200b-3p	0.224897	4.44649					mmu-mir-361-5p	1.50147	0.666013		mmu-mir-200b-3p	0.572423	0.224897						mmu-mir-200b-3p	1.74696	4.44649		36	48
mmu-mir-200b-5p	0.148146	6.7501					mmu-mir-30e-5p	1.04165	0.960013		mmu-mir-200b-5p	0.468064	2.13646		13	48		mmu-mir-365-2-5p	1.32823	0.752881		mmu-mir-200b-5p	0.148146	0.468064						mmu-mir-200b-5p	6.7501	2.13646
mmu-mir-200c-3p	0.865369	1.15558					mmu-mir-320-3p	1.00584	0.994197		mmu-mir-200c-3p	0.379624	2.63419	Green color	≥ 2 fold in FA			mmu-mir-365-3p	1.59089	0.62858		mmu-mir-200c-3p	0.865369	0.379624						mmu-mir-200c-3p	1.15558	2.63419
mmu-mir-2137	0.0337937	29.5913					mmu-mir-322-3p	1.28032	0.781055		mmu-mir-2137	0.129809	7.70362	red color	≥ 2 fold in O3			mmu-mir-378a-3p	1.67262	0.597864		mmu-mir-2137	0.0337937	0.129809						mmu-mir-2137	29.5913	7.70362	Green color	≥ 2 fold in Male O3
mmu-mir-214-3p	0.863538	1.15803					mmu-mir-324-3p	1.81012	0.552451		mmu-mir-214-3p	0.0954667	10.4749					mmu-mir-378c	1.59261	0.627899		mmu-mir-214-3p	0.863538	0.0954667						mmu-mir-214-3p	1.15803	10.4749	red color	≥ 2 fold in Female O3
mmu-mir-21a-5p	0.747182	1.33836					mmu-mir-328-3p	0.971602	1.02923		mmu-mir-21a-5p	1.77666	0.562855					mmu-mir-3960	0.872913	1.14559		mmu-mir-21a-5p	0.747182	1.77666						mmu-mir-21a-5p	1.33836	0.562855	common ***	25
mmu-mir-221-3p	0.242781	4.11893					mmu-mir-339-5p	0.565414	1.76861		mmu-mir-221-3p	0.421339	2.37339					mmu-mir-3963	1.44341	0.692804		mmu-mir-221-3p	0.242781	0.421339						mmu-mir-221-3p	4.11893	2.37339
mmu-mir-222-3p	0.714902	1.39879					mmu-mir-340-5p	0.622439	1.60658		mmu-mir-222-3p	0.641804	1.55811					mmu-mir-3968	1.22274	0.817833		mmu-mir-222-3p	0.714902	0.641804						mmu-mir-222-3p	1.39879	1.55811
mmu-mir-223-3p	0.598962	1.66956					mmu-mir-342-3p	1.87839	0.532372		mmu-mir-223-3p	0.911261	1.09738					mmu-mir-423-3p	1.66222	0.601605		mmu-mir-223-3p	0.598962	0.911261						mmu-mir-223-3p	1.66956	1.09738
mmu-mir-22-3p	1.23001	0.813001					mmu-mir-342-5p	1.74927	0.571667		mmu-mir-22-3p	0.676489	1.47822					mmu-mir-423-5p	1.44489	0.692092		mmu-mir-22-3p	1.23001	0.676489						mmu-mir-22-3p	0.813001	1.47822
mmu-mir-224-5p	2.64788	0.37766					mmu-mir-351-3p	0.649094	1.54061		mmu-mir-224-5p	0.267616	3.7367					mmu-mir-425-5p	0.923547	1.08278		mmu-mir-224-5p	2.64788	0.267616						mmu-mir-224-5p	0.37766	3.7367
mmu-mir-23a-3p	1.23724	0.808249					mmu-mir-351-5p	0.844856	1.18363		mmu-mir-23a-3p	1.11741	0.894923					mmu-mir-484	1.27328	0.785373		mmu-mir-23a-3p	1.23724	1.11741						mmu-mir-23a-3p	0.808249	0.894923
mmu-mir-23a-5p	1.70791	0.585511					mmu-mir-361-5p	1.48396	0.673873		mmu-mir-23a-5p	2.3682	0.422261					mmu-mir-486b-5p	0.720032	1.38883		mmu-mir-23a-5p	1.70791	2.3682						mmu-mir-23a-5p	0.585511	0.422261
mmu-mir-23b-3p	0.57516	1.73865					mmu-mir-365-2-5p	1.33687	0.748015		mmu-mir-23b-3p	0.651742	1.53435					mmu-mir-5099	0.805877	1.24088		mmu-mir-23b-3p	0.57516	0.651742						mmu-mir-23b-3p	1.73865	1.53435
mmu-mir-24-2-5p	0.636791	1.57037					mmu-mir-378a-3p	1.9986	0.500349		mmu-mir-24-2-5p	0.420277	2.37938					mmu-mir-5100	1.98107	0.504779		mmu-mir-24-2-5p	0.636791	0.420277						mmu-mir-24-2-5p	1.57037	2.37938
[truncated: 89 more rows]

[truncated: 2 more sheets: KO-M-F-FA vs O3, KO-M-F 2 fold]
